# Supplementary material for: BORIS/CTCFL is an RNA-binding protein that associates with polysomes
Source: BMC Cell Biol. 2013 Nov 26;14:52. doi: 10.1186/1471-2121-14-52 (PMC4219345; doi:10.1186/1471-2121-14-52)
Supplement: Additional file 3: Table S1 — Probes and transcripts associated with BORIS in hNP1 cells. [file 1471-2121-14-52-S3.xlsx]

## Sheet: BORIS hNP1
Column ID	Gene Symbol	Gene Title	p-value(Boris vs. control)	FoldChange(Boris vs. control)
205858_at	NGFR	nerve growth factor receptor (TNFR superfamily, member 16)	0.00368071	1.87473
233819_s_at	RNF160	ring finger protein 160	0.00539112	1.85066
210650_s_at	PCLO	piccolo (presynaptic cytomatrix protein)	0.00393372	1.84568
208345_s_at	POU3F1	POU class 3 homeobox 1	0.00146505	1.59918
204270_at	SKI	v-ski sarcoma viral oncogene homolog (avian)	0.00120687	1.56831
225937_at	---	---	0.0041062	1.49464
243681_at	SHANK2	SH3 and multiple ankyrin repeat domains 2	0.00531158	1.46235
201556_s_at	VAMP2	vesicle-associated membrane protein 2 (synaptobrevin 2)	0.000236481	1.45914
231183_s_at	JAG1	Transmembrane protein Jagged 1 (HJ1)	0.00588879	1.45754
1559957_a_at	LOC642852	hypothetical LOC642852	0.00709593	1.45233
228718_at	ZNF44	zinc finger protein 44	0.00187101	1.44906
1558754_at	ZNF763	zinc finger protein 763	0.000114391	1.448
237444_at	---	---	0.00726141	1.44534
205155_s_at	SPTBN2	spectrin, beta, non-erythrocytic 2	0.00132387	1.43566
213922_at	TTBK2	tau tubulin kinase 2	0.00532031	1.43536
201693_s_at	EGR1	early growth response 1	0.00975075	1.41871
221496_s_at	TOB2	transducer of ERBB2, 2	0.000697429	1.41298
224505_s_at	PLCD4	phospholipase C, delta 4	0.00302732	1.41129
226765_at	SPTBN1	CDNA clone IMAGE:3897439	0.00322824	1.4105
226533_at	HINT3	histidine triad nucleotide binding protein 3	0.00047205	1.41032
204072_s_at	FRY	furry homolog (Drosophila)	0.00303172	1.40995
1558964_at	FAT3	FAT tumor suppressor homolog 3 (Drosophila)	0.00165196	1.40571
214792_x_at	VAMP2	vesicle-associated membrane protein 2 (synaptobrevin 2)	0.00220226	1.4043
235977_at	LONRF2	LON peptidase N-terminal domain and ring finger 2	0.00120612	1.40287
231963_at	---	---	0.00200518	1.40164
238573_at	---	---	0.00673961	1.39265
219341_at	CLN8	ceroid-lipofuscinosis, neuronal 8 (epilepsy, progressive with mental retardation	0.00925297	1.39133
218110_at	XAB2	XPA binding protein 2	0.00137614	1.38465
227039_at	AKAP13	A kinase (PRKA) anchor protein 13	0.00185842	1.38333
213665_at	SOX4	SOX-4 protein	0.00148271	1.38104
228435_at	---	---	0.00866573	1.37923
1566342_at	SOD2	CDNA clone IMAGE:5301545	0.00516454	1.36685
206299_at	FAM155B	family with sequence similarity 155, member B	0.00743126	1.3623
222413_s_at	MLL3	myeloid/lymphoid or mixed-lineage leukemia 3	0.00465534	1.3611
217550_at	ATF6	ATF family member ATF6 (ATF6)	0.000970498	1.35663
212336_at	EPB41L1	erythrocyte membrane protein band 4.1-like 1	0.00444857	1.35167
232535_at	---	---	0.00784063	1.34911
219368_at	NAP1L2	nucleosome assembly protein 1-like 2	0.000204824	1.34626
229397_s_at	GRLF1	CDNA FLJ56603 complete cds, highly similar to Glucocorticoid receptor DNA-bindin	0.00828946	1.34236
215169_at	RP11-345P4.4 /// SLC35E2	similar to solute carrier family 35, member E2 /// solute carrier family 35, mem	0.00711466	1.34106
225590_at	SH3RF1	SH3 domain containing ring finger 1	0.000455013	1.33871
63825_at	ABHD2	abhydrolase domain containing 2	0.00163371	1.33558
1556111_s_at	---	---	0.0053017	1.33386
235099_at	CMTM8	CKLF-like MARVEL transmembrane domain containing 8	0.0065127	1.33247
213705_at	---	---	0.0048275	1.32994
230967_s_at	---	---	0.00726529	1.32895
221949_at	LOC222070	hypothetical protein LOC222070	0.00562827	1.32458
213303_x_at	ZBTB7A	zinc finger and BTB domain containing 7A	0.00555613	1.32401
227344_at	IKZF1	IKAROS family zinc finger 1 (Ikaros)	0.00141324	1.31605
242208_at	---	---	0.00940913	1.31236
239742_at	TULP4	Full length insert cDNA clone YU79H10	0.00678808	1.30575
225874_at	FAM100A	family with sequence similarity 100, member A	0.00928131	1.30507
224943_at	BTBD7	BTB (POZ) domain containing 7	0.000284261	1.30495
213381_at	C10orf72	chromosome 10 open reading frame 72	0.00513784	1.30128
230425_at	EPHB1	EPH receptor B1	0.00916095	1.29967
203151_at	MAP1A	microtubule-associated protein 1A	0.0010264	1.29772
208212_s_at	ALK	anaplastic lymphoma receptor tyrosine kinase	0.00887118	1.29685
1560296_at	---	---	0.00629377	1.29637
240395_at	LOC100128727	hypothetical LOC100128727	0.00634068	1.29619
230848_s_at	MGA	KIAA0518 protein	0.00768929	1.29513
227120_at	FOXP4	forkhead box P4	0.00355724	1.2901
236038_at	---	---	0.005992	1.29
212996_s_at	URB1	URB1 ribosome biogenesis 1 homolog (S. cerevisiae)	0.00270599	1.2869
1553726_s_at	C6orf170	chromosome 6 open reading frame 170	0.00549115	1.28675
222599_s_at	NAV2	neuron navigator 2	0.00353238	1.28579
234068_s_at	AP2A1	adaptor-related protein complex 2, alpha 1 subunit	0.000214551	1.28153
201353_s_at	BAZ2A	bromodomain adjacent to zinc finger domain, 2A	0.00577777	1.27951
201694_s_at	EGR1	early growth response 1	0.00998209	1.279
225089_at	USP40	ubiquitin specific peptidase 40	0.00617574	1.27727
226539_s_at	DDX54	ATP-dependent RNA helicase	0.00668327	1.27726
215767_at	ZNF804A	zinc finger protein 804A	0.00144936	1.27703
228545_at	ZNF148	zinc finger protein 148	0.00850013	1.27678
232940_s_at	MLL3	myeloid/lymphoid or mixed-lineage leukemia 3	0.00712673	1.27313
1553247_a_at	ZNF709	zinc finger protein 709	0.00754849	1.27137
223182_s_at	AGPAT3	1-acylglycerol-3-phosphate O-acyltransferase 3	0.00308945	1.26988
212090_at	GRINA	glutamate receptor, ionotropic, N-methyl D-aspartate-associated protein 1 (gluta	0.00509511	1.26864
224979_s_at	USP36	ubiquitin specific peptidase 36	0.00788382	1.26697
203628_at	IGF1R	insulin-like growth factor 1 receptor	0.00166004	1.2662
229689_s_at	---	---	0.00341422	1.26521
218522_s_at	MAP1S	microtubule-associated protein 1S	0.00601985	1.26451
244024_at	ZNF182	zinc finger protein 182	0.00343442	1.26166
214608_s_at	EYA1	eyes absent homolog 1 (Drosophila)	0.000864561	1.25793
213350_at	RPS11	Ribosomal protein S11	0.00457466	1.25674
215698_at	JARID1A	jumonji, AT rich interactive domain 1A	0.00137057	1.25636
203718_at	PNPLA6	patatin-like phospholipase domain containing 6	0.00405616	1.25625
242964_at	---	---	0.000708624	1.2556
209866_s_at	LPHN3	latrophilin 3	0.0015923	1.25408
225598_at	SLC45A4	solute carrier family 45, member 4	0.00214585	1.25293
212583_at	AQR	aquarius homolog (mouse)	0.00821455	1.25181
226071_at	ADAMTSL4	ADAMTS-like 4	0.00590353	1.25146
209639_s_at	RGS12	regulator of G-protein signaling 12	0.00263694	1.25103
212965_at	HIC2	hypermethylated in cancer 2	0.00638069	1.25018
223505_s_at	DNAJC27	DnaJ (Hsp40) homolog, subfamily C, member 27	0.00883366	1.24971
203354_s_at	PSD3	pleckstrin and Sec7 domain containing 3	0.00977746	1.24718
223346_at	VPS18	vacuolar protein sorting 18 homolog (S. cerevisiae)	0.000723337	1.24689
212208_at	MED13L	mediator complex subunit 13-like	0.00638514	1.24688
1556646_at	---	---	0.00135357	1.24663
224162_s_at	FBXO31	F-box protein 31	0.00320012	1.2465
214057_at	MCL1	Myeloid cell differentiation protein (MCL1) mRNA	0.00220288	1.24608
236834_at	SCFD2	sec1 family domain containing 2	0.00202442	1.24552
233536_at	ASXL3	additional sex combs like 3 (Drosophila)	0.0068649	1.24365
235660_at	---	---	0.00965055	1.24326
240629_at	---	---	0.00828055	1.24289
1569052_at	---	---	0.00090517	1.24251
208081_s_at	ZNF442	zinc finger protein 442	0.00796995	1.2421
209834_at	CHST3	carbohydrate (chondroitin 6) sulfotransferase 3	0.00999274	1.24209
1558755_x_at	ZNF763	zinc finger protein 763	0.000391595	1.24168
231912_s_at	DKFZP434B0335	DKFZP434B0335 protein	0.00878867	1.24162
209556_at	NCDN	neurochondrin	0.00846784	1.24122
222011_s_at	TCP1	t-complex 1	0.00821954	1.24108
238694_at	---	---	0.00929734	1.24063
228522_at	LOC642031	hypothetical protein LOC642031	0.00163764	1.24028
209381_x_at	SF3A2	splicing factor 3a, subunit 2, 66kDa	0.00289559	1.23996
54632_at	THADA	thyroid adenoma associated	0.00380153	1.23993
228126_x_at	CTXN1	cortexin 1	0.00707748	1.23977
213308_at	SHANK2	SH3 and multiple ankyrin repeat domains 2	0.00831677	1.23955
225234_at	CBL	Cas-Br-M (murine) ecotropic retroviral transforming sequence	0.00494479	1.2384
207347_at	ERCC6	excision repair cross-complementing rodent repair deficiency, complementation gr	0.0031126	1.23546
228813_at	HDAC4	histone deacetylase 4	0.0066131	1.23541
222598_s_at	NAV2	neuron navigator 2	0.00732913	1.23525
236233_at	TRIM32	tripartite motif-containing 32	0.00157719	1.23447
227159_at	GHDC	GH3 domain containing	0.00284649	1.23404
211141_s_at	CNOT3	CCR4-NOT transcription complex, subunit 3	0.00436077	1.23363
226786_at	RFX1	regulatory factor X, 1 (influences HLA class II expression)	0.00679844	1.2332
215235_at	SPTAN1	spectrin, alpha, non-erythrocytic 1 (alpha-fodrin)	0.00999451	1.23297
228483_s_at	TAF9B	TAF9B RNA polymerase II, TATA box binding protein (TBP)-associated factor, 31kDa	0.00267055	1.23149
226439_s_at	NBEA	neurobeachin	0.000271298	1.23122
213956_at	CEP350	centrosomal protein 350kDa	0.00229086	1.23068
1554283_at	CCRN4L	CCR4 carbon catabolite repression 4-like (S. cerevisiae)	0.00402901	1.22813
65438_at	KIAA1609	KIAA1609	0.00701249	1.22809
209079_x_at	PCDHGA1 /// PCDHGA10 /// PCDHGA11 /// PCDHGA12 /// PCDHGA2 /// PCDHGA3 /// PCDHGA4 /// PCDHGA5 /// PCDHGA6 /// PCDHGA7 /// PCDHGA8 /// PCDHGA9 /// PCDHGB1 /// PCDHGB2 /// PCDHGB3 /// PCDHGB4 /// PCDHGB5 /// PCDHGB6 /// PCDHGB7 /// PCDHGC3 /// PCDHGC4 /// PCDHGC5	protocadherin gamma subfamily A, 1 /// protocadherin gamma subfamily A, 10 /// p	0.00355125	1.22788
205717_x_at	PCDHGA1 /// PCDHGA10 /// PCDHGA11 /// PCDHGA12 /// PCDHGA2 /// PCDHGA3 /// PCDHGA4 /// PCDHGA5 /// PCDHGA6 /// PCDHGA7 /// PCDHGA8 /// PCDHGA9 /// PCDHGB1 /// PCDHGB2 /// PCDHGB3 /// PCDHGB4 /// PCDHGB5 /// PCDHGB6 /// PCDHGB7 /// PCDHGC3 /// PCDHGC4 /// PCDHGC5	protocadherin gamma subfamily A, 1 /// protocadherin gamma subfamily A, 10 /// p	0.00300349	1.22784
213002_at	MARCKS	myristoylated alanine-rich protein kinase C substrate	0.00787243	1.2277
202725_at	POLR2A	polymerase (RNA) II (DNA directed) polypeptide A, 220kDa	0.00192764	1.22715
215836_s_at	PCDHGA1 /// PCDHGA10 /// PCDHGA11 /// PCDHGA12 /// PCDHGA2 /// PCDHGA3 /// PCDHGA4 /// PCDHGA5 /// PCDHGA6 /// PCDHGA7 /// PCDHGA8 /// PCDHGA9 /// PCDHGB1 /// PCDHGB2 /// PCDHGB3 /// PCDHGB4 /// PCDHGB5 /// PCDHGB6 /// PCDHGB7 /// PCDHGC3 /// PCDHGC4 /// PCDHGC5	protocadherin gamma subfamily A, 1 /// protocadherin gamma subfamily A, 10 /// p	0.00295856	1.22596
235486_at	C11orf41	chromosome 11 open reading frame 41	0.00722969	1.2258
225918_at	LOC146346	hypothetical protein LOC146346	0.00214406	1.22564
226485_at	FLJ20674	hypothetical protein FLJ20674	0.00220332	1.22436
236476_at	---	---	0.00859424	1.22428
218148_at	CENPT	centromere protein T	0.00224049	1.22352
208987_s_at	FBXL11	F-box and leucine-rich repeat protein 11	0.00127874	1.22321
232003_at	PNMAL2	PNMA-like 2	0.00468174	1.2231
212908_at	DNAJC16	DnaJ (Hsp40) homolog, subfamily C, member 16	0.00016881	1.22287
210612_s_at	SYNJ2	synaptojanin 2	0.00935546	1.22153
212677_s_at	CEP68	centrosomal protein 68kDa	0.000499719	1.22141
214663_at	DSTYK	dual serine/threonine and tyrosine protein kinase	0.00866857	1.22138
228487_s_at	---	---	0.000576899	1.22133
211012_s_at	LOC161527 /// PML	hypothetical protein LOC161527 /// promyelocytic leukemia	0.00138273	1.22009
215359_x_at	ZNF44	zinc finger protein 44	0.00696178	1.22005
226176_s_at	USP42	ubiquitin specific peptidase 42	0.00620125	1.21911
37652_at	CABIN1	calcineurin binding protein 1	0.000493279	1.21905
232283_at	LYSMD1	LysM, putative peptidoglycan-binding, domain containing 1	0.0097087	1.21895
214808_at	---	---	0.00576671	1.21869
219381_at	C5orf42	chromosome 5 open reading frame 42	0.0048761	1.21796
220739_s_at	CNNM3	cyclin M3	0.00178064	1.21796
221836_s_at	TRAPPC9	trafficking protein particle complex 9	0.00915181	1.21766
202040_s_at	JARID1A	jumonji, AT rich interactive domain 1A	0.00486473	1.21752
227744_s_at	HNRNPD	HnRNP-C like protein	0.00140696	1.21701
217631_at	GTPBP4 /// IDI2	GTP binding protein 4 /// isopentenyl-diphosphate delta isomerase 2	0.00136392	1.21641
212571_at	CHD8	chromodomain helicase DNA binding protein 8	0.00444844	1.2164
213280_at	GARNL4	GTPase activating Rap/RanGAP domain-like 4	0.007861	1.21587
214193_s_at	C1orf107	chromosome 1 open reading frame 107	0.00368842	1.21542
227498_at	---	---	0.00780323	1.21541
215342_s_at	RABGAP1L	RAB GTPase activating protein 1-like	0.00394686	1.21481
1558605_at	---	---	0.00755428	1.21463
210518_at	CDH8	cadherin 8, type 2	0.00809865	1.2145
225283_at	ARRDC4	arrestin domain containing 4	0.00478094	1.21434
231865_at	KIAA1602	KIAA1602	0.00974145	1.21403
237240_at	---	---	0.00855046	1.21359
229115_at	DYNC1H1	dynein, cytoplasmic 1, heavy chain 1	0.00973869	1.21315
221681_s_at	DSPP	dentin sialophosphoprotein	0.00526164	1.21296
202624_s_at	CABIN1	calcineurin binding protein 1	0.0010442	1.21256
208611_s_at	SPTAN1	spectrin, alpha, non-erythrocytic 1 (alpha-fodrin)	0.00503454	1.2118
208395_s_at	URB1	URB1 ribosome biogenesis 1 homolog (S. cerevisiae)	0.00520913	1.21173
1557121_s_at	---	---	0.00132467	1.2105
218819_at	INTS6	integrator complex subunit 6	0.00549676	1.21027
1557133_at	RP1-177G6.2	hypothetical protein LOC286411	0.00865875	1.21026
230290_at	SCUBE3	signal peptide, CUB domain, EGF-like 3	0.00485887	1.20918
1556670_at	---	---	0.00623686	1.20887
228993_s_at	NCRNA00081	non-protein coding RNA 81	0.00789819	1.20881
201868_s_at	TBL1X	transducin (beta)-like 1X-linked	0.00617649	1.20772
222024_s_at	AKAP13	A kinase (PRKA) anchor protein 13	0.00329766	1.20769
204792_s_at	IFT140	intraflagellar transport 140 homolog (Chlamydomonas)	0.00838784	1.20741
229024_at	---	---	0.00280635	1.20739
225584_at	HCG18	HLA complex group 18	0.00718882	1.20738
238682_at	CCDC96	coiled-coil domain containing 96	0.00179982	1.2071
213789_at	---	---	0.0031536	1.20667
225116_at	HIPK2	homeodomain interacting protein kinase 2	0.00387121	1.20434
211066_x_at	PCDHGA1 /// PCDHGA10 /// PCDHGA11 /// PCDHGA12 /// PCDHGA2 /// PCDHGA3 /// PCDHGA4 /// PCDHGA5 /// PCDHGA6 /// PCDHGA7 /// PCDHGA8 /// PCDHGA9 /// PCDHGB1 /// PCDHGB2 /// PCDHGB3 /// PCDHGB4 /// PCDHGB5 /// PCDHGB6 /// PCDHGB7 /// PCDHGC3 /// PCDHGC4 /// PCDHGC5	protocadherin gamma subfamily A, 1 /// protocadherin gamma subfamily A, 10 /// p	0.00459781	1.2041
1566557_at	FLJ90757	hypothetical protein LOC440465	0.00661054	1.20403
220212_s_at	THADA	thyroid adenoma associated	0.00420629	1.20395
201439_at	GBF1	golgi-specific brefeldin A resistant guanine nucleotide exchange factor 1	0.00872634	1.20351
220353_at	FAM86C	family with sequence similarity 86, member C	0.00837822	1.20319
221794_at	DOCK6	dedicator of cytokinesis 6	0.00346646	1.20309
207966_s_at	GLG1	golgi apparatus protein 1	0.00496806	1.20295
219028_at	HIPK2	homeodomain interacting protein kinase 2	0.00913171	1.20287
223243_s_at	EDEM3	ER degradation enhancer, mannosidase alpha-like 3	0.00544169	1.20188
213668_s_at	SOX4	SRY (sex determining region Y)-box 4	0.00903258	1.20178
204307_at	KIAA0329	KIAA0329	0.00577584	1.20022
211031_s_at	CLIP2	CAP-GLY domain containing linker protein 2	0.00181694	1.19919
204545_at	PEX6	peroxisomal biogenesis factor 6	0.000774742	1.1991
212692_s_at	LRBA	LPS-responsive vesicle trafficking, beach and anchor containing	0.00515832	1.19818
207904_s_at	LNPEP	leucyl/cystinyl aminopeptidase	0.00210055	1.19816
229734_at	LOC283174	hypothetical LOC283174	0.000794738	1.19756
1558368_s_at	C1orf187	chromosome 1 open reading frame 187	0.0012127	1.19646
216299_s_at	XRCC3	X-ray repair complementing defective repair in Chinese hamster cells 3	0.00137964	1.19639
228297_at	---	---	0.00142909	1.19634
214004_s_at	VGLL4	vestigial like 4 (Drosophila)	0.0025827	1.19607
231550_at	---	---	0.00212353	1.19578
229017_s_at	DSTYK	dual serine/threonine and tyrosine protein kinase	0.00363114	1.19577
213679_at	TTC30A	tetratricopeptide repeat domain 30A	0.00646211	1.1956
224212_s_at	PCDHA1 /// PCDHA10 /// PCDHA11 /// PCDHA12 /// PCDHA13 /// PCDHA2 /// PCDHA3 /// PCDHA4 /// PCDHA5 /// PCDHA6 /// PCDHA7 /// PCDHA8 /// PCDHA9 /// PCDHAC1 /// PCDHAC2	protocadherin alpha 1 /// protocadherin alpha 10 /// protocadherin alpha 11 ///	0.00870909	1.19455
228496_s_at	CRIM1	CDNA: FLJ22506 fis, clone HRC11695	0.00134491	1.19393
226035_at	USP31	ubiquitin specific peptidase 31	0.00352265	1.19368
214934_at	ATP9B	ATPase, class II, type 9B	0.00853503	1.1926
216260_at	DICER1	dicer 1, ribonuclease type III	0.000511212	1.19202
212045_at	GLG1	golgi apparatus protein 1	0.00295516	1.19171
222799_at	WDR91	WD repeat domain 91	0.00780498	1.19166
205425_at	HIP1	huntingtin interacting protein 1	0.00849374	1.1915
213244_at	SCAMP4	secretory carrier membrane protein 4	0.00482327	1.19118
213577_at	SQLE	squalene epoxidase	0.00304845	1.18938
227050_at	ODZ3	ODZ3 (ODZ3)	0.0054613	1.18876
206240_s_at	ZNF136	zinc finger protein 136	0.00476969	1.18873
213038_at	RNF19B	ring finger protein 19B	0.0013028	1.18849
1559057_at	---	---	0.00014977	1.18838
231406_at	ORAI2	ORAI calcium release-activated calcium modulator 2	0.00719586	1.18833
212424_at	PDCD11	programmed cell death 11	0.00830813	1.18804
219401_at	XYLT2	xylosyltransferase II	0.00198038	1.18791
208325_s_at	AKAP13	A kinase (PRKA) anchor protein 13	0.00289292	1.18777
230863_at	LRP2	low density lipoprotein-related protein 2	0.00821056	1.1874
212492_s_at	JMJD2B	jumonji domain containing 2B	0.00913214	1.18706
242028_at	ZNF709	zinc finger protein 709	0.00750852	1.18641
202926_at	NAG	neuroblastoma-amplified protein	0.00224257	1.18625
1554340_a_at	C1orf187	chromosome 1 open reading frame 187	0.00604614	1.18581
227872_at	POLR3A	polymerase (RNA) III (DNA directed) polypeptide A, 155kDa	0.00189429	1.18509
225715_at	KIAA1303	raptor	0.00522502	1.18471
225650_at	SAMD1	sterile alpha motif domain containing 1	0.00877852	1.18431
219098_at	MYBBP1A	MYB binding protein (P160) 1a	0.00415373	1.18348
204944_at	PTPRG	protein tyrosine phosphatase, receptor type, G	0.00817197	1.18341
222662_at	PPP1R3B	protein phosphatase 1, regulatory (inhibitor) subunit 3B	0.00793795	1.18333
229687_s_at	---	---	0.00703967	1.18265
228482_at	CDRT4	CMT1A duplicated region transcript 4	0.00724619	1.18179
1555515_a_at	C1orf2	chromosome 1 open reading frame 2	0.00975481	1.18144
212880_at	WDR7	WD repeat domain 7	0.00882975	1.18057
236772_s_at	---	---	0.00156459	1.17994
220967_s_at	ZNF696	zinc finger protein 696	0.00735279	1.1798
1556826_s_at	C1orf187	chromosome 1 open reading frame 187	0.00756428	1.17936
224843_at	SLAIN2	SLAIN motif family, member 2	0.00556801	1.17895
238907_at	---	---	0.00764785	1.17835
221064_s_at	UNKL	unkempt homolog (Drosophila)-like	0.00954679	1.17827
1553111_a_at	KBTBD6	kelch repeat and BTB (POZ) domain containing 6	0.00330684	1.1782
223237_x_at	AP2A1	adaptor-related protein complex 2, alpha 1 subunit	0.000828814	1.17781
234713_x_at	---	---	0.00907115	1.17768
200688_at	SF3B3	splicing factor 3b, subunit 3, 130kDa	0.00298995	1.17684
55583_at	DOCK6	dedicator of cytokinesis 6	0.00690379	1.17683
227080_at	ZNF697	zinc finger protein 697	0.0088256	1.17658
201082_s_at	DCTN1	dynactin 1 (p150, glued homolog, Drosophila)	0.00413267	1.17651
218169_at	VAC14	Vac14 homolog (S. cerevisiae)	0.00101209	1.17638
218808_at	DALRD3	DALR anticodon binding domain containing 3	0.00724718	1.17624
244338_at	---	---	2.93223e-05	1.1759
204308_s_at	KIAA0329	KIAA0329	0.00439711	1.17552
1556187_at	---	---	0.000636345	1.1754
53968_at	INTS5	integrator complex subunit 5	0.00391564	1.17514
226203_at	---	---	0.0061669	1.17497
219782_s_at	ZNF771	zinc finger protein 771	0.00812704	1.17477
231946_at	ZFHX2	zinc finger homeobox 2	0.00469095	1.17475
233891_at	---	---	0.00155191	1.17447
212394_at	KIAA0090	KIAA0090	0.0045989	1.17435
242579_at	BMPR1B	bone morphogenetic protein receptor, type IB	0.00680135	1.1739
222395_s_at	UBE2Z	ubiquitin-conjugating enzyme E2Z	4.70429e-05	1.17357
217929_s_at	KIAA0319L	KIAA0319-like	0.00519002	1.17333
213635_s_at	SAFB	Hsp27 ERE-TATA-binding protein (HET)	0.00230659	1.17322
1567410_at	ZNF135	zinc finger protein 135	0.000408316	1.17307
1557195_at	---	---	0.00422509	1.17306
213445_at	ZC3H3	zinc finger CCCH-type containing 3	0.00142976	1.17302
1565602_at	---	---	0.00010469	1.17292
214220_s_at	ALMS1	Alstrom syndrome 1	0.00643442	1.17251
33850_at	MAP4	microtubule-associated protein 4	0.00484264	1.17189
202452_at	ZER1	zer-1 homolog (C. elegans)	0.00531721	1.17158
207722_s_at	BTBD2	BTB (POZ) domain containing 2	0.00728618	1.17134
204182_s_at	ZBTB43	zinc finger and BTB domain containing 43	0.00749409	1.17124
213229_at	DICER1	dicer 1, ribonuclease type III	0.00666793	1.17104
205823_at	RGS12	regulator of G-protein signaling 12	0.00119703	1.17081
205035_at	CTDP1	CTD (carboxy-terminal domain, RNA polymerase II, polypeptide A) phosphatase, sub	0.00730373	1.17079
238468_at	TNRC6B	trinucleotide repeat containing 6B	0.00604081	1.17052
230065_at	ZNF180	Zinc finger protein 180, mRNA (cDNA clone MGC:45146 IMAGE:5527054)	0.00881598	1.17035
212959_s_at	GNPTAB	N-acetylglucosamine-1-phosphate transferase, alpha and beta subunits	0.00885087	1.1701
227494_at	NR6A1	nuclear receptor subfamily 6, group A, member 1	0.00554754	1.17008
222641_s_at	C17orf63	chromosome 17 open reading frame 63	0.00205803	1.16984
235775_at	TMTC2	transmembrane and tetratricopeptide repeat containing 2	0.00783955	1.16829
208433_s_at	LRP8	low density lipoprotein receptor-related protein 8, apolipoprotein e receptor	0.00242961	1.16808
213304_at	FAM179B	family with sequence similarity 179, member B	0.00896082	1.16806
243775_at	---	---	0.00123792	1.16782
201282_at	OGDH	oxoglutarate (alpha-ketoglutarate) dehydrogenase (lipoamide)	0.00262243	1.16757
212642_s_at	HIVEP2	human immunodeficiency virus type I enhancer binding protein 2	0.00639913	1.16716
225733_at	B3GALT6	UDP-Gal:betaGal beta 1,3-galactosyltransferase polypeptide 6	0.00263277	1.167
204700_x_at	C1orf107	chromosome 1 open reading frame 107	0.00130763	1.16689
202219_at	SLC6A8	solute carrier family 6 (neurotransmitter transporter, creatine), member 8	0.00748796	1.16653
209202_s_at	EXTL3	exostoses (multiple)-like 3	0.00447475	1.16627
205182_s_at	ZNF324	zinc finger protein 324	0.0069364	1.16607
209534_x_at	AKAP13	A kinase (PRKA) anchor protein 13	1.527e-05	1.16602
222840_at	ATG2B	ATG2 autophagy related 2 homolog B (S. cerevisiae)	0.00353784	1.16592
228257_at	ANKRD52	ankyrin repeat domain 52	0.00124539	1.16531
1558046_x_at	LOC441528	hypothetical protein LOC441528	0.00806724	1.16504
227307_at	TSPAN18	CDNA PSEC0247 fis, clone NT2RP3001613, weakly similar to PLATELET-ENDOTHELIAL TE	0.00861032	1.16464
229528_at	LOC283378	hypothetical protein LOC283378	0.00407558	1.16421
230630_at	AK3L1 /// AK3L2	adenylate kinase 3-like 1 /// adenylate kinase 3-like 2	0.00914661	1.1642
215696_s_at	SEC16A	SEC16 homolog A (S. cerevisiae)	0.00908751	1.16413
226059_at	TOMM40L	translocase of outer mitochondrial membrane 40 homolog (yeast)-like	0.00558266	1.16387
1555900_at	---	---	0.00241565	1.16386
203222_s_at	TLE1	transducin-like enhancer of split 1 (E(sp1) homolog, Drosophila)	0.0055581	1.16185
213771_at	IRF2BP1	interferon regulatory factor 2 binding protein 1	0.00192127	1.16156
226347_at	---	---	0.00173019	1.16146
204967_at	SHROOM2	shroom family member 2	0.00520454	1.16124
231864_at	ZNF33A	zinc finger protein 33A	0.00994898	1.16118
222397_at	EFTUD2	elongation factor Tu GTP binding domain containing 2	0.00130143	1.16001
214730_s_at	GLG1	golgi apparatus protein 1	0.00477642	1.15994
219111_s_at	DDX54	DEAD (Asp-Glu-Ala-Asp) box polypeptide 54	0.00507964	1.1599
201655_s_at	HSPG2	heparan sulfate proteoglycan 2	0.00512749	1.15902
212952_at	---	---	0.00388018	1.1589
227093_at	USP36	Ubiquitin specific peptidase 36, mRNA (cDNA clone IMAGE:5756922)	0.0020947	1.15881
225989_at	HERC4	hect domain and RLD 4	0.00140745	1.15843
221745_at	WDR68	WD repeat domain 68	0.00146008	1.15778
208177_at	SLC34A1	solute carrier family 34 (sodium phosphate), member 1	0.00572077	1.15744
202241_at	TRIB1	tribbles homolog 1 (Drosophila)	0.00547965	1.15719
229732_at	ZNF823	zinc finger protein 823	0.00780445	1.15689
44822_s_at	MIER2	mesoderm induction early response 1, family member 2	0.00375184	1.15651
219821_s_at	GFOD1	glucose-fructose oxidoreductase domain containing 1	0.00792766	1.1564
224902_at	PDPR	pyruvate dehydrogenase phosphatase regulatory subunit	0.00479708	1.15601
203546_at	IPO13	importin 13	0.00272626	1.15585
219309_at	CTA-216E10.6	hypothetical FLJ23584	0.00356496	1.15581
202440_s_at	ST5	suppression of tumorigenicity 5	0.00833431	1.15567
56829_at	TRAPPC9	trafficking protein particle complex 9	0.00142608	1.15541
222996_s_at	CXXC5	CXXC finger 5	0.000884727	1.15503
227009_at	---	---	0.00796714	1.15494
232019_at	ZKSCAN2	zinc finger with KRAB and SCAN domains 2	0.0023727	1.15492
208684_at	COPA	coatomer protein complex, subunit alpha	0.00190759	1.15473
244587_at	ATF7	activating transcription factor 7	0.00130126	1.1545
228214_at	---	---	0.00700079	1.15421
224611_s_at	DNAJC5	DnaJ (Hsp40) homolog, subfamily C, member 5	0.00580182	1.15412
239835_at	KBTBD8	kelch repeat and BTB (POZ) domain containing 8	0.00378753	1.15411
213185_at	KIAA0556	KIAA0556	0.0055484	1.15362
1552937_s_at	ATRIP /// TREX1	ATR interacting protein /// three prime repair exonuclease 1	0.00185919	1.15359
218619_s_at	SUV39H1	suppressor of variegation 3-9 homolog 1 (Drosophila)	0.00720568	1.15321
208830_s_at	SUPT6H	suppressor of Ty 6 homolog (S. cerevisiae)	0.00796254	1.15255
1566671_a_at	LOC100133197 /// PDXK	similar to Pyridoxal (pyridoxine, vitamin B6) kinase /// pyridoxal (pyridoxine,	0.00322029	1.15236
233955_x_at	CXXC5	CXXC finger 5	0.000896198	1.15232
227348_at	PARS2	prolyl-tRNA synthetase 2, mitochondrial (putative)	0.00438089	1.15218
218081_at	C20orf27	chromosome 20 open reading frame 27	0.00211807	1.15182
221555_x_at	CDC14B	CDC14 cell division cycle 14 homolog B (S. cerevisiae)	0.00298007	1.15119
204131_s_at	FOXO3	forkhead box O3	0.00200326	1.15119
203943_at	KIF3B	kinesin family member 3B	0.00193244	1.15117
201602_s_at	PPP1R12A	protein phosphatase 1, regulatory (inhibitor) subunit 12A	3.44205e-05	1.15109
212929_s_at	FAM21A /// FAM21B /// FAM21C /// FAM21D	family with sequence similarity 21, member A /// family with sequence similarity	0.00168735	1.15075
218873_at	GON4L	gon-4-like (C. elegans)	0.00601618	1.15073
233952_s_at	ZNF295	zinc finger protein 295	0.00929486	1.15002
238601_at	PHKB	phosphorylase kinase, beta	0.0073361	1.14998
201668_x_at	MARCKS	myristoylated alanine-rich protein kinase C substrate	0.00262455	1.14922
227470_at	ZNF48	zinc finger protein 48	0.00787244	1.14895
228565_at	KIAA1804	mixed lineage kinase 4	0.00551398	1.14834
229492_at	VANGL1	vang-like 1 (van gogh, Drosophila)	0.00171615	1.14786
213049_at	GARNL1	GTPase activating Rap/RanGAP domain-like 1	0.00979053	1.14767
235474_at	---	---	0.00307205	1.14706
206845_s_at	RNF40	ring finger protein 40	0.00234653	1.14695
226787_at	ZNF18	zinc finger protein 18	0.00848313	1.14678
201935_s_at	EIF4G3	eukaryotic translation initiation factor 4 gamma, 3	3.01322e-05	1.14622
221843_s_at	KIAA1609	KIAA1609	0.00945146	1.14613
225852_at	ANKRD17	ankyrin repeat domain 17	0.000526747	1.14537
202861_at	PER1	period homolog 1 (Drosophila)	0.00326034	1.14512
226042_at	EDC3	enhancer of mRNA decapping 3 homolog (S. cerevisiae)	0.000332961	1.14485
237052_x_at	GIGYF2	GRB10 interacting GYF protein 2	0.00427623	1.1446
91952_at	LOC90379	hypothetical protein BC002926	0.00432758	1.14459
208022_s_at	CDC14B	CDC14 cell division cycle 14 homolog B (S. cerevisiae)	0.00470134	1.14458
217734_s_at	WDR6	WD repeat domain 6	0.00085798	1.14429
212496_s_at	JMJD2B	jumonji domain containing 2B	0.00909125	1.14411
214546_s_at	P2RY11	purinergic receptor P2Y, G-protein coupled, 11	0.0033936	1.14408
219047_s_at	ZNF668	zinc finger protein 668	0.00690059	1.14394
226216_at	INSR	insulin receptor	0.00742766	1.14392
222003_s_at	DOCK6	dedicator of cytokinesis 6	4.90085e-05	1.14368
207084_at	POU3F2	POU class 3 homeobox 2	0.00339315	1.14357
1555993_at	CACNA1D	calcium channel, voltage-dependent, L type, alpha 1D subunit	0.00885633	1.1433
1558787_a_at	---	---	0.00396406	1.14317
204206_at	MNT	MAX binding protein	0.00783704	1.14307
1563906_at	SOBP	sine oculis binding protein homolog (Drosophila)	0.00353213	1.14282
213916_at	ZNF20	zinc finger protein 20	0.00284754	1.1427
203096_s_at	RAPGEF2	Rap guanine nucleotide exchange factor (GEF) 2	0.00511122	1.14266
212567_s_at	MAP4	microtubule-associated protein 4	0.0075555	1.14211
236664_at	AKT2	v-akt murine thymoma viral oncogene homolog 2	0.00506956	1.14188
208598_s_at	HUWE1	HECT, UBA and WWE domain containing 1	0.00904695	1.14171
218179_s_at	C4orf41	chromosome 4 open reading frame 41	0.00747524	1.14153
228391_at	CYP4V2	cytochrome P450, family 4, subfamily V, polypeptide 2	0.00437916	1.14143
221853_s_at	NOMO1 /// NOMO2 /// NOMO3	NODAL modulator 1 /// NODAL modulator 2 /// NODAL modulator 3	0.00599698	1.1414
202106_at	GOLGA3	golgi autoantigen, golgin subfamily a, 3	0.00417179	1.14071
200964_at	UBA1	ubiquitin-like modifier activating enzyme 1	0.00498106	1.14019
215544_s_at	UBOX5	U-box domain containing 5	0.00308997	1.1398
203722_at	ALDH4A1	aldehyde dehydrogenase 4 family, member A1	0.000482928	1.13958
229413_s_at	---	---	0.00676142	1.13906
1552664_at	FLCN	folliculin	0.00959327	1.13879
225729_at	C6orf89	chromosome 6 open reading frame 89	0.00301944	1.13879
203608_at	ALDH5A1	aldehyde dehydrogenase 5 family, member A1	0.00365376	1.13869
227923_at	SHANK3	SH3 and multiple ankyrin repeat domains 3	0.00418167	1.13861
217914_at	TPCN1	two pore segment channel 1	0.00405831	1.13848
206021_at	SCAND2	SCAN domain containing 2 pseudogene	0.00228803	1.13841
229035_s_at	LOC100129637	hypothetical LOC100129637	0.00286113	1.13822
222604_at	GTF3C3	general transcription factor IIIC, polypeptide 3, 102kDa	0.000442474	1.1382
229830_at	---	---	0.0021636	1.13804
226656_at	CRTAP	cartilage associated protein	0.00366412	1.13771
203778_at	MANBA	mannosidase, beta A, lysosomal	0.00581028	1.13756
213746_s_at	FLNA	filamin A, alpha (actin binding protein 280)	0.00981175	1.13726
236236_at	---	---	0.00625437	1.13712
225514_at	C14orf21	chromosome 14 open reading frame 21	0.00562364	1.13709
223590_at	ZNF700	zinc finger protein 700	0.00417663	1.13701
218688_at	DAK	dihydroxyacetone kinase 2 homolog (S. cerevisiae)	0.00342595	1.13696
226479_at	KBTBD6	kelch repeat and BTB (POZ) domain containing 6	0.0060677	1.13673
213274_s_at	CTSB	cathepsin B	0.00161992	1.13673
223347_at	MUM1	melanoma associated antigen (mutated) 1	0.00637971	1.13663
203782_s_at	POLRMT	polymerase (RNA) mitochondrial (DNA directed)	0.0050242	1.13659
221742_at	CUGBP1	CUG triplet repeat, RNA binding protein 1	0.00406892	1.1364
213266_at	TUBGCP4	Tubulin, gamma complex associated protein 4, mRNA (cDNA clone MGC:2720 IMAGE:282	0.00531916	1.13538
212563_at	BOP1	block of proliferation 1	0.0089511	1.13526
224754_at	SP1	Sp1 transcription factor	0.00155629	1.13502
209682_at	CBLB	Cas-Br-M (murine) ecotropic retroviral transforming sequence b	0.00568924	1.13473
229556_at	TTC15	tetratricopeptide repeat domain 15	0.00267957	1.13409
243135_x_at	---	---	0.00141369	1.13378
232037_at	IGDCC3	immunoglobulin superfamily, DCC subclass, member 3	0.00936226	1.1335
216218_s_at	PLCL2	phospholipase C-like 2	0.00220809	1.13344
239777_at	LOC283551	hypothetical protein LOC283551	0.00316915	1.13317
37872_at	JRK	jerky homolog (mouse)	0.00952265	1.13269
211977_at	GPR107	G protein-coupled receptor 107	0.00781445	1.13269
212222_at	PSME4	proteasome (prosome, macropain) activator subunit 4	0.00204923	1.13232
212520_s_at	SMARCA4	SWI/SNF related, matrix associated, actin dependent regulator of chromatin, subf	0.006812	1.13184
229140_at	ZNF579	zinc finger protein 579	0.00455389	1.13147
227284_at	ZNF766	zinc finger protein 766	0.00268398	1.13146
212890_at	SLC38A10	solute carrier family 38, member 10	0.00367	1.13126
211052_s_at	TBCD	tubulin folding cofactor D	0.00203354	1.13117
214176_s_at	---	---	0.00113389	1.13112
204251_s_at	CEP164	centrosomal protein 164kDa	0.00743316	1.13097
224516_s_at	CXXC5	CXXC finger 5	0.000663385	1.13084
1560922_s_at	ZNF169	zinc finger protein 169	0.0090028	1.13016
237445_at	---	---	0.00257653	1.13014
228626_at	---	---	0.00033824	1.13005
1555833_a_at	IRGQ	immunity-related GTPase family, Q	0.00827015	1.12971
204511_at	FARP2	FERM, RhoGEF and pleckstrin domain protein 2	0.0064863	1.12966
222561_at	LANCL2	LanC lantibiotic synthetase component C-like 2 (bacterial)	0.00450403	1.12964
217221_x_at	RBM10	RNA binding motif protein 10	0.00765761	1.12962
212802_s_at	GAPVD1	GTPase activating protein and VPS9 domains 1	0.00434097	1.12951
1567237_at	OR2L2	olfactory receptor, family 2, subfamily L, member 2	0.00722186	1.1294
222468_at	KIAA0319L	KIAA0319-like	0.00369893	1.12924
200707_at	PRKCSH	protein kinase C substrate 80K-H	0.003828	1.12919
215792_s_at	DNAJC11	DnaJ (Hsp40) homolog, subfamily C, member 11	0.00631032	1.12887
213812_s_at	CAMKK2	calcium/calmodulin-dependent protein kinase kinase 2, beta	0.00504482	1.12886
222006_at	LETM1	leucine zipper-EF-hand containing transmembrane protein 1	0.000874891	1.12884
221877_at	IRGQ	immunity-related GTPase family, Q	0.00635615	1.12881
203149_at	PVRL2	poliovirus receptor-related 2 (herpesvirus entry mediator B)	0.00516289	1.12849
64488_at	IRGQ	immunity-related GTPase family, Q	0.00734616	1.1284
232014_at	ZNF30	zinc finger protein 30	0.00222041	1.12802
228433_at	NFYA	nuclear transcription factor Y, alpha	0.00302844	1.12799
218762_at	ZNF574	zinc finger protein 574	0.00420842	1.12792
227066_at	MOBKL2C	MOB1, Mps One Binder kinase activator-like 2C (yeast)	0.00740474	1.12756
207443_at	NR2E1	nuclear receptor subfamily 2, group E, member 1	0.00907164	1.12675
239043_at	ZNF404	zinc finger protein 404	0.00585353	1.12673
1553704_x_at	ZNF791	zinc finger protein 791	0.0071028	1.12653
238842_at	---	---	0.00969296	1.12628
210858_x_at	ATM	ataxia telangiectasia mutated	0.00153692	1.12605
212566_at	MAP4	microtubule-associated protein 4	0.00240904	1.12585
203221_at	TLE1	transducin-like enhancer of split 1 (E(sp1) homolog, Drosophila)	0.00038688	1.12581
203346_s_at	MTF2	metal response element binding transcription factor 2	0.00530591	1.12572
213093_at	PRKCA	protein kinase C, alpha	0.00765527	1.12567
232147_at	BTBD12	BTB (POZ) domain containing 12	0.00385828	1.12564
204968_at	C6orf47	chromosome 6 open reading frame 47	0.00686306	1.12546
204902_s_at	ATG4B /// LOC727737	ATG4 autophagy related 4 homolog B (S. cerevisiae) /// similar to APG4 autophagy	0.00894127	1.12533
37384_at	PPM1F	protein phosphatase 1F (PP2C domain containing)	0.00441844	1.12524
235872_at	---	---	6.65576e-05	1.12524
1566581_at	---	---	0.00366463	1.12508
206031_s_at	USP5	ubiquitin specific peptidase 5 (isopeptidase T)	0.00898215	1.12475
209439_s_at	PHKA2	phosphorylase kinase, alpha 2 (liver)	0.00221528	1.12464
204447_at	ProSAPiP1	ProSAPiP1 protein	0.0010146	1.12459
240396_at	IL20RA	CDNA FLJ51240 complete cds, highly similar to Interleukin-20 receptor alpha chai	0.00459767	1.12436
221203_s_at	YEATS2	YEATS domain containing 2	0.00723048	1.12419
55662_at	C10orf76	chromosome 10 open reading frame 76	0.00601003	1.12377
1554953_a_at	C21orf90	chromosome 21 open reading frame 90	0.00653121	1.12373
224872_at	DIP2B	DIP2 disco-interacting protein 2 homolog B (Drosophila)	0.0068348	1.12361
204920_at	CPS1	carbamoyl-phosphate synthetase 1, mitochondrial	0.00886265	1.12349
209902_at	ATR	ataxia telangiectasia and Rad3 related	0.00787989	1.12325
225097_at	HIPK2	homeodomain interacting protein kinase 2	0.00638409	1.12325
1556102_x_at	LOC286434	hypothetical protein LOC286434	0.00881181	1.12324
203955_at	KIAA0649	KIAA0649	3.32233e-05	1.12295
212403_at	UBE3B	ubiquitin protein ligase E3B	0.00947628	1.12293
217225_x_at	NOMO1 /// NOMO2 /// NOMO3	NODAL modulator 1 /// NODAL modulator 2 /// NODAL modulator 3	0.000660972	1.12281
208634_s_at	MACF1	microtubule-actin crosslinking factor 1	0.00119226	1.12278
1564344_at	ATP9B	ATPase, class II, type 9B	0.00682457	1.12251
202155_s_at	NUP214	nucleoporin 214kDa	0.00982333	1.12229
227215_at	GOPC	golgi associated PDZ and coiled-coil motif containing	0.00582857	1.12221
213389_at	ZNF592	zinc finger protein 592	0.000928566	1.12217
239024_at	ZNF148	zinc finger protein 148	0.0030377	1.12182
208984_x_at	RBM10	RNA binding motif protein 10	0.00637948	1.12175
213574_s_at	---	---	0.00370023	1.1216
227729_at	---	---	0.00877662	1.12156
225530_at	MOBKL2A	MOB1, Mps One Binder kinase activator-like 2A (yeast)	0.0010644	1.12138
201964_at	SETX	senataxin	0.00883502	1.12127
1554128_at	ADIG	adipogenin	0.00154287	1.12114
213531_s_at	RAB3GAP1	RAB3 GTPase activating protein subunit 1 (catalytic)	0.00308399	1.12078
205740_s_at	RBM42	RNA binding motif protein 42	0.00680917	1.12058
228880_at	---	---	0.00473328	1.12003
218600_at	LIMD2	LIM domain containing 2	0.00320939	1.11996
37028_at	PPP1R15A	protein phosphatase 1, regulatory (inhibitor) subunit 15A	0.00460381	1.11987
201168_x_at	ARHGDIA	Rho GDP dissociation inhibitor (GDI) alpha	0.00426722	1.11978
202561_at	TNKS	tankyrase, TRF1-interacting ankyrin-related ADP-ribose polymerase	0.00634216	1.11975
224569_s_at	IRF2BP2	interferon regulatory factor 2 binding protein 2	0.00713452	1.1197
208723_at	USP11	ubiquitin specific peptidase 11	0.00112334	1.1196
201462_at	SCRN1	secernin 1	0.00394725	1.11957
238793_at	TIGD7	tigger transposable element derived 7	0.00770426	1.11942
212784_at	CIC	capicua homolog (Drosophila)	0.0038784	1.11932
227748_at	CCBL2	cysteine conjugate-beta lyase 2	0.00285082	1.11927
221518_s_at	USP47	ubiquitin specific peptidase 47	0.00949006	1.11918
226648_at	HIF1AN	hypoxia inducible factor 1, alpha subunit inhibitor	0.000595155	1.11915
231020_at	ARX	Aristaless related homeobox (ARX), mRNA	0.00560102	1.11909
216875_x_at	HAB1	B1 for mucin	5.18886e-05	1.11887
230960_at	IGDCC3	immunoglobulin superfamily, DCC subclass, member 3	0.00429671	1.1187
215089_s_at	RBM10	RNA binding motif protein 10	0.00565808	1.1186
201811_x_at	SH3BP5	SH3-domain binding protein 5 (BTK-associated)	0.00529779	1.11852
202750_s_at	TFIP11	tuftelin interacting protein 11	0.00530938	1.11849
228129_at	SERBP1	SERPINE1 mRNA binding protein 1	0.00929892	1.11833
203122_at	TTC15	tetratricopeptide repeat domain 15	0.00435235	1.11832
207998_s_at	CACNA1D	calcium channel, voltage-dependent, L type, alpha 1D subunit	0.00494386	1.11822
205710_at	LRP2	low density lipoprotein-related protein 2	0.00338308	1.11802
1555963_x_at	B3GNT7	UDP-GlcNAc:betaGal beta-1,3-N-acetylglucosaminyltransferase 7	0.00453114	1.11769
208928_at	POR	P450 (cytochrome) oxidoreductase	0.00101252	1.11726
226373_at	SFXN5	sideroflexin 5	0.00395376	1.11719
224635_s_at	BIRC6	baculoviral IAP repeat-containing 6	0.00843414	1.11716
202491_s_at	IKBKAP	inhibitor of kappa light polypeptide gene enhancer in B-cells, kinase complex-as	0.00916935	1.1171
221536_s_at	LSG1	large subunit GTPase 1 homolog (S. cerevisiae)	0.00954404	1.11692
209890_at	TSPAN5	tetraspanin 5	0.00831975	1.11689
57539_at	ZGPAT	zinc finger, CCCH-type with G patch domain	0.000888134	1.11669
209394_at	ASMTL	acetylserotonin O-methyltransferase-like	0.000339408	1.11666
227327_at	MEGF8	multiple EGF-like-domains 8	0.00257073	1.11638
222116_s_at	TBC1D16	TBC1 domain family, member 16	0.000809695	1.11572
217413_s_at	TNXB	tenascin XB	0.00536756	1.11545
226921_at	UBR1	ubiquitin protein ligase E3 component n-recognin 1	0.0036586	1.11543
235430_at	C14orf43	chromosome 14 open reading frame 43	0.0097077	1.11519
219279_at	DOCK10	dedicator of cytokinesis 10	0.00533506	1.1151
237348_at	---	---	0.00696197	1.11473
200649_at	NUCB1	nucleobindin 1	0.00304996	1.11469
201940_at	CPD	carboxypeptidase D	0.00147656	1.11466
204836_at	GLDC	glycine dehydrogenase (decarboxylating)	0.00724443	1.11454
211779_x_at	AP2A2	adaptor-related protein complex 2, alpha 2 subunit	0.00521224	1.11454
216105_x_at	PPP2R4	protein phosphatase 2A activator, regulatory subunit 4	0.00818932	1.11417
201384_s_at	LOC100133166 /// NBR1	similar to neighbor of BRCA1 gene 1 /// neighbor of BRCA1 gene 1	0.00465829	1.11395
221849_s_at	LOC90379	hypothetical protein BC002926	0.00382104	1.11382
200051_at	SART1	squamous cell carcinoma antigen recognized by T cells	0.00530206	1.11369
211979_at	GPR107	G protein-coupled receptor 107	7.51918e-05	1.11348
221516_s_at	SMCR7L	Smith-Magenis syndrome chromosome region, candidate 7-like	3.81539e-05	1.11317
213938_at	ERC2	ELKS/RAB6-interacting/CAST family member 2	0.00915961	1.11302
225856_at	---	---	0.0024096	1.11285
221527_s_at	PARD3	par-3 partitioning defective 3 homolog (C. elegans)	0.00248883	1.11283
214017_s_at	DHX34	DEAH (Asp-Glu-Ala-His) box polypeptide 34	0.00950774	1.11272
203038_at	PTPRK	protein tyrosine phosphatase, receptor type, K	0.00968765	1.11267
212689_s_at	JMJD1A	jumonji domain containing 1A	0.00774445	1.11262
226372_at	CHST11	Homo sapiens, clone IMAGE:5403948, mRNA	0.000258326	1.11256
227815_at	---	---	0.00846246	1.11185
208584_at	SNCG	synuclein, gamma (breast cancer-specific protein 1)	3.74906e-05	1.11178
220242_x_at	ZNF701	zinc finger protein 701	0.00776526	1.11174
207300_s_at	F7	coagulation factor VII (serum prothrombin conversion accelerator)	0.00723693	1.1117
52975_at	FAM125B	family with sequence similarity 125, member B	0.00849808	1.11149
207971_s_at	CEP68	centrosomal protein 68kDa	0.00909422	1.11129
206139_at	PI4KB	phosphatidylinositol 4-kinase, catalytic, beta	0.00798499	1.11124
219635_at	ZNF606	zinc finger protein 606	0.00368937	1.11093
202289_s_at	TACC2	transforming, acidic coiled-coil containing protein 2	0.00854243	1.11081
203707_at	ZNF263	zinc finger protein 263	0.00298062	1.11062
200000_s_at	PRPF8	PRP8 pre-mRNA processing factor 8 homolog (S. cerevisiae)	0.00957554	1.1105
214182_at	LOC100132430	hypothetical LOC100132430	0.00220801	1.11049
233825_s_at	CD99L2	CD99 molecule-like 2	0.00796335	1.1103
212313_at	CHMP7	CHMP family, member 7	0.00118171	1.11017
212428_at	KIAA0368	KIAA0368	0.0097332	1.11003
212159_x_at	AP2A2	adaptor-related protein complex 2, alpha 2 subunit	0.00753761	1.11001
212269_s_at	MCM3AP	minichromosome maintenance complex component 3 associated protein	0.00676458	1.11
203648_at	TATDN2	TatD DNase domain containing 2	0.00324309	1.10997
200836_s_at	MAP4	microtubule-associated protein 4	0.00928713	1.10993
212678_at	NF1	neurofibromin 1	0.000882076	1.1097
212156_at	VPS39	vacuolar protein sorting 39 homolog (S. cerevisiae)	0.00715237	1.10967
230175_s_at	---	---	0.00200937	1.10924
201158_at	NMT1	N-myristoyltransferase 1	0.00109946	1.10919
235961_at	GPR161	G protein-coupled receptor 161	0.00234877	1.10879
209667_at	CES2	carboxylesterase 2 (intestine, liver)	0.00395148	1.10877
215785_s_at	CYFIP2	cytoplasmic FMR1 interacting protein 2	0.00631713	1.10855
213843_x_at	SLC6A8	solute carrier family 6 (neurotransmitter transporter, creatine), member 8	0.00577632	1.10854
211615_s_at	LRPPRC	leucine-rich PPR-motif containing	0.00853892	1.10853
209049_s_at	ZMYND8	zinc finger, MYND-type containing 8	0.00152308	1.10852
243_g_at	MAP4	microtubule-associated protein 4	0.00204847	1.10849
201591_s_at	NISCH	nischarin	0.00224165	1.10831
51228_at	RBM12B	RNA binding motif protein 12B	0.00744875	1.10786
206137_at	RIMS2	regulating synaptic membrane exocytosis 2	0.00824719	1.10763
221829_s_at	TNPO1	transportin 1	0.00512169	1.10757
223119_s_at	USP47	ubiquitin specific peptidase 47	0.000366164	1.10741
204300_at	PET112L	PET112-like (yeast)	0.00945605	1.10727
243973_at	---	---	0.0045209	1.10722
202757_at	COBRA1	cofactor of BRCA1	0.0036094	1.1072
212892_at	ZNF282	zinc finger protein 282	0.00724437	1.10703
52005_at	WIZ	widely interspaced zinc finger motifs	0.0079666	1.10695
213444_at	ZNF862	zinc finger protein 862	0.0017975	1.10684
204594_s_at	SMCR7L	Smith-Magenis syndrome chromosome region, candidate 7-like	0.0010453	1.10679
227075_at	ELP3	elongation protein 3 homolog (S. cerevisiae)	0.00359655	1.1066
229193_at	---	---	0.00415638	1.10656
201100_s_at	USP9X	ubiquitin specific peptidase 9, X-linked	0.00600156	1.1065
204578_at	HISPPD2A	histidine acid phosphatase domain containing 2A	0.00873431	1.10606
219798_s_at	MEPCE	methylphosphate capping enzyme	0.00722693	1.106
41160_at	MBD3	methyl-CpG binding domain protein 3	0.00260518	1.10536
207739_s_at	GAGE1 /// GAGE12F /// GAGE12G /// GAGE12I /// GAGE12J /// GAGE2A /// GAGE2B /// GAGE2C /// GAGE2D /// GAGE2E /// GAGE3 /// GAGE4 /// GAGE5 /// GAGE6 /// GAGE7 /// GAGE8	G antigen 1 /// G antigen 12F /// G antigen 12G /// G antigen 12I /// G antigen	0.00898993	1.10522
244262_x_at	---	---	0.00701544	1.10512
227920_at	BEND3	BEN domain containing 3	0.0070004	1.10512
231584_s_at	---	---	0.00415156	1.10497
223960_s_at	C16orf5	chromosome 16 open reading frame 5	0.00282657	1.10495
1569768_at	---	---	0.00814211	1.10482
47105_at	DUS2L	dihydrouridine synthase 2-like, SMM1 homolog (S. cerevisiae)	0.0014122	1.1048
220176_at	NUBPL	nucleotide binding protein-like	0.00623306	1.10477
64900_at	FLJ22167	hypothetical protein FLJ22167	0.00894389	1.10472
1556129_at	LOC642533	hypothetical LOC642533	0.00302699	1.10459
214911_s_at	BRD2	bromodomain containing 2	0.000582009	1.10444
229573_at	USP9X	ubiquitin specific peptidase 9, X-linked	0.00594816	1.10439
1553684_at	PPIL6	peptidylprolyl isomerase (cyclophilin)-like 6	0.00990235	1.10428
44111_at	VPS33B	vacuolar protein sorting 33 homolog B (yeast)	0.00860427	1.10392
224776_at	AGPAT6	1-acylglycerol-3-phosphate O-acyltransferase 6 (lysophosphatidic acid acyltransf	0.00899419	1.10372
205423_at	AP1B1	adaptor-related protein complex 1, beta 1 subunit	0.00178934	1.10366
235882_at	VPS53	vacuolar protein sorting 53 homolog (S. cerevisiae)	0.00249256	1.10346
241171_at	---	---	0.000869636	1.1032
226889_at	WDR35	WD repeat domain 35	0.000551793	1.10283
203026_at	ZBTB5	zinc finger and BTB domain containing 5	0.00328328	1.10263
214752_x_at	FLNA	filamin A, alpha (actin binding protein 280)	0.00612033	1.10254
241272_at	---	---	0.00403473	1.10252
209959_at	NR4A3	nuclear receptor subfamily 4, group A, member 3	0.0027356	1.10237
209989_at	ZNF268	zinc finger protein 268	0.00420492	1.10234
205148_s_at	CLCN4	chloride channel 4	0.00414451	1.10229
201546_at	TRIP12	thyroid hormone receptor interactor 12	0.00746061	1.10195
212215_at	PREPL	prolyl endopeptidase-like	0.00239748	1.10172
208685_x_at	BRD2	bromodomain containing 2	0.00054665	1.10143
215749_s_at	GORASP1	golgi reassembly stacking protein 1, 65kDa	0.00615527	1.1012
212469_at	NIPBL	Nipped-B homolog (Drosophila)	0.00558188	1.10119
222732_at	TRIM39	tripartite motif-containing 39	0.00657031	1.101
204598_at	UBOX5	U-box domain containing 5	0.0012882	1.101
229743_at	ZNF438	zinc finger protein 438	0.00131259	1.10033
203853_s_at	GAB2	GRB2-associated binding protein 2	0.00892419	1.10013
225522_at	AAK1	AP2 associated kinase 1	0.00336154	1.09968
225085_at	USP40	ubiquitin specific peptidase 40	0.00680116	1.09963
221682_s_at	PCDHGB6	protocadherin gamma subfamily B, 6	0.00677523	1.09943
223549_s_at	ESPN	espin	0.000880682	1.09924
224612_s_at	DNAJC5	DnaJ (Hsp40) homolog, subfamily C, member 5	0.00671997	1.09922
225051_at	EPB41	erythrocyte membrane protein band 4.1 (elliptocytosis 1, RH-linked)	0.0039876	1.09907
212480_at	CYTSA	cytospin A	0.00679852	1.09896
206452_x_at	PPP2R4	protein phosphatase 2A activator, regulatory subunit 4	0.006258	1.09884
204039_at	CEBPA	CCAAT/enhancer binding protein (C/EBP), alpha	0.000994834	1.09881
200058_s_at	SNRNP200	small nuclear ribonucleoprotein 200kDa (U5)	0.00623985	1.09877
208110_x_at	MED25	mediator complex subunit 25	0.00871816	1.09866
219299_at	TRMT12	tRNA methyltransferase 12 homolog (S. cerevisiae)	0.00296304	1.09856
243076_x_at	GLI4	GLI-Kruppel family member GLI4 (GLI4), mRNA	0.00531972	1.09834
208874_x_at	PPP2R4	protein phosphatase 2A activator, regulatory subunit 4	0.00304555	1.09829
219838_at	TTC23	tetratricopeptide repeat domain 23	0.00348644	1.09815
211227_s_at	PCDH11Y	protocadherin 11 Y-linked	0.00637034	1.09773
203754_s_at	BRF1	BRF1 homolog, subunit of RNA polymerase III transcription initiation factor IIIB	0.00247606	1.09773
40284_at	FOXA2	forkhead box A2	0.00285076	1.09768
212334_at	GNS	glucosamine (N-acetyl)-6-sulfatase	0.00654239	1.09757
212375_at	EP400	E1A binding protein p400	0.00474064	1.09748
207847_s_at	MUC1	mucin 1, cell surface associated	0.00156242	1.09739
212804_s_at	GAPVD1	GTPase activating protein and VPS9 domains 1	0.00675757	1.09737
1556194_a_at	---	---	0.00959475	1.09657
201080_at	PIP4K2B	phosphatidylinositol-5-phosphate 4-kinase, type II, beta	0.00491374	1.09652
44673_at	SIGLEC1	sialic acid binding Ig-like lectin 1, sialoadhesin	0.00308494	1.0963
225274_at	PCYOX1	prenylcysteine oxidase 1	0.00405512	1.09625
238030_at	---	---	0.00148508	1.09592
218956_s_at	PTCD1	pentatricopeptide repeat domain 1	0.00714684	1.09583
1555781_at	PQLC2	PQ loop repeat containing 2	0.00707813	1.09563
222251_s_at	GMEB2	glucocorticoid modulatory element binding protein 2	0.00488077	1.09528
201967_at	RBM6	RNA binding motif protein 6	0.00339153	1.09503
237825_x_at	---	---	0.00739527	1.0949
221296_at	TECTA	tectorin alpha	0.00151012	1.09482
203082_at	BMS1	BMS1 homolog, ribosome assembly protein (yeast)	0.000308913	1.09476
215812_s_at	LOC653562 /// SLC6A10P /// SLC6A8	hypothetical LOC653562 /// solute carrier family 6 (neurotransmitter transporter	0.00648558	1.09471
35671_at	GTF3C1	general transcription factor IIIC, polypeptide 1, alpha 220kDa	0.0054457	1.09462
1569422_at	FAM129C	family with sequence similarity 129, member C	0.000539118	1.0946
1552711_a_at	CYB5D1	cytochrome b5 domain containing 1	0.000437483	1.09458
224652_at	CCNY	cyclin Y	0.00302824	1.09446
201270_x_at	NUDCD3	NudC domain containing 3	0.00634275	1.09445
209668_x_at	CES2	carboxylesterase 2 (intestine, liver)	0.00796472	1.09441
231548_at	FOXO3	Forkhead protein (FKHRL1)	0.00855929	1.09429
231968_at	---	---	0.00314825	1.09424
212329_at	SCAP	SREBF chaperone	0.00336481	1.09413
203350_at	AP1G1	adaptor-related protein complex 1, gamma 1 subunit	0.00749492	1.09409
212964_at	HIC2	hypermethylated in cancer 2	0.00764637	1.09374
34858_at	KCTD2	potassium channel tetramerisation domain containing 2	0.0052398	1.09373
200694_s_at	DDX24	DEAD (Asp-Glu-Ala-Asp) box polypeptide 24	0.000222131	1.0937
214104_at	GPR161	G protein-coupled receptor 161	0.00810688	1.09359
216836_s_at	ERBB2	v-erb-b2 erythroblastic leukemia viral oncogene homolog 2, neuro/glioblastoma de	0.0081701	1.09346
242365_at	---	---	0.00583957	1.09343
231678_s_at	ADH4	alcohol dehydrogenase 4 (class II), pi polypeptide	0.00781355	1.0934
200690_at	HSPA9	heat shock 70kDa protein 9 (mortalin)	0.00737178	1.09332
1553955_at	KLRAQ1	KLRAQ motif containing 1	0.00951488	1.0933
228456_s_at	LOC149832	hypothetical protein LOC149832	0.00125725	1.09293
204857_at	MAD1L1	MAD1 mitotic arrest deficient-like 1 (yeast)	0.00959777	1.09285
1558097_at	C22orf30	chromosome 22 open reading frame 30	0.000300041	1.09277
1558148_x_at	FLJ90757	hypothetical protein LOC440465	0.00175132	1.09273
223228_at	LDOC1L	leucine zipper, down-regulated in cancer 1-like	0.00816258	1.09272
1562573_at	CYP17A1	cytochrome P450, family 17, subfamily A, polypeptide 1	5.42143e-05	1.09271
224962_at	C9orf69	chromosome 9 open reading frame 69	0.00748421	1.09268
222463_s_at	BACE1	beta-site APP-cleaving enzyme 1	0.00816932	1.0926
212370_x_at	FAM21A /// FAM21B /// FAM21C	family with sequence similarity 21, member A /// family with sequence similarity	0.00321304	1.09243
212170_at	CPNE1 /// RBM12	copine I /// RNA binding motif protein 12	0.00973038	1.09236
200859_x_at	FLNA	filamin A, alpha (actin binding protein 280)	0.00837484	1.09235
228136_s_at	C17orf70	Chromosome 17 open reading frame 70 (C17orf70), transcript variant 2, mRNA	0.00534753	1.09217
201412_at	LRP10	low density lipoprotein receptor-related protein 10	0.00661681	1.09179
202184_s_at	NUP133	nucleoporin 133kDa	0.00200132	1.09175
236522_at	---	---	0.00772066	1.0916
205247_at	NOTCH4	Notch homolog 4 (Drosophila)	0.00940971	1.09129
222163_s_at	SPATA5L1	spermatogenesis associated 5-like 1	0.000576209	1.09127
218183_at	C16orf5	chromosome 16 open reading frame 5	0.0071241	1.09122
213313_at	RABGAP1	RAB GTPase activating protein 1	0.00454478	1.09105
227974_at	---	---	0.00782807	1.09092
222683_at	RNF20	ring finger protein 20	0.00297675	1.09089
212388_at	USP24	ubiquitin specific peptidase 24	0.00284898	1.09086
204772_s_at	TTF1	transcription termination factor, RNA polymerase I	0.00505911	1.0905
205723_at	CNTFR	ciliary neurotrophic factor receptor	0.0054991	1.09048
228857_at	GNL1 /// LOC285831	guanine nucleotide binding protein-like 1 /// hypothetical protein LOC285831	0.000647838	1.09043
209610_s_at	SLC1A4	solute carrier family 1 (glutamate/neutral amino acid transporter), member 4	0.00598533	1.09041
227599_at	C3orf59	chromosome 3 open reading frame 59	0.00712435	1.09033
204630_s_at	GOSR1	golgi SNAP receptor complex member 1	0.0050435	1.09022
200940_s_at	RERE	arginine-glutamic acid dipeptide (RE) repeats	0.00464786	1.09014
212317_at	TNPO3	transportin 3	0.00899023	1.09013
235034_at	VTI1A	vesicle transport through interaction with t-SNAREs homolog 1A (yeast)	0.00584511	1.09001
212811_x_at	SLC1A4	solute carrier family 1 (glutamate/neutral amino acid transporter), member 4	0.00685045	1.08984
209039_x_at	EHD1	EH-domain containing 1	0.00262768	1.08977
228537_at	GLI2	GLI-Kruppel family member GLI2	0.00541862	1.08976
228460_at	ZNF319	zinc finger protein 319	0.00506156	1.08973
212034_s_at	EXOC7	exocyst complex component 7	0.00760451	1.08963
1556832_at	---	---	0.008682	1.08945
204429_s_at	SLC2A5	solute carrier family 2 (facilitated glucose/fructose transporter), member 5	0.00322956	1.08942
218272_at	TTC38	tetratricopeptide repeat domain 38	0.00160425	1.08934
213230_at	CDR2L	cerebellar degeneration-related protein 2-like	0.00863847	1.08921
211865_s_at	FZR1	fizzy/cell division cycle 20 related 1 (Drosophila)	0.000366825	1.08875
209338_at	TFCP2	transcription factor CP2	0.00495587	1.08871
221732_at	CANT1	calcium activated nucleotidase 1	0.00109072	1.08868
212108_at	FAF2	Fas associated factor family member 2	0.00254054	1.08865
229988_at	---	---	0.00537122	1.08852
221141_x_at	EPN1	epsin 1	0.00394615	1.08851
203249_at	EZH1	enhancer of zeste homolog 1 (Drosophila)	0.0089406	1.08816
1562487_at	---	---	0.0019273	1.08798
200687_s_at	SF3B3	splicing factor 3b, subunit 3, 130kDa	0.00579604	1.08797
202692_s_at	UBTF	upstream binding transcription factor, RNA polymerase I	0.00776801	1.08783
220602_s_at	FLJ22795 /// LOC388152 /// LOC388161 /// LOC727751 /// LOC727849 /// LOC727994 /// LOC728125 /// LOC729353	hypothetical protein FLJ22795 /// hypothetical LOC388152 /// LOC388161 /// simil	0.000125049	1.08774
231217_at	---	---	0.00306948	1.0876
212309_at	CLASP2	cytoplasmic linker associated protein 2	0.00650989	1.08749
213396_s_at	---	---	0.000226981	1.0874
201814_at	TBC1D5	TBC1 domain family, member 5	0.00220156	1.08728
243510_at	---	---	0.00893333	1.08713
218846_at	MED23	mediator complex subunit 23	0.00917909	1.08699
36553_at	ASMTL	acetylserotonin O-methyltransferase-like	0.00631344	1.08697
64418_at	---	---	0.00274529	1.08686
1552987_a_at	MGC42157	hypothetical locus MGC42157	0.00476187	1.08674
217707_x_at	SMARCA2	SWI/SNF related, matrix associated, actin dependent regulator of chromatin, subf	0.00790527	1.08664
223728_at	MGC16385	hypothetical protein MGC16385	0.00672737	1.08647
202841_x_at	OGFR	opioid growth factor receptor	0.00285631	1.08624
224365_s_at	TIGD7	tigger transposable element derived 7	0.00643117	1.08622
225138_at	ZRANB1	zinc finger, RAN-binding domain containing 1	0.000997662	1.08613
221543_s_at	ERLIN2	ER lipid raft associated 2	0.00441971	1.08601
204771_s_at	TTF1	transcription termination factor, RNA polymerase I	0.000953164	1.08597
214771_x_at	MPRIP	myosin phosphatase Rho interacting protein	0.00440013	1.08592
213259_s_at	SARM1	sterile alpha and TIR motif containing 1	0.00909148	1.08589
238334_at	SPRN	Shadow of prion protein homolog (zebrafish), mRNA (cDNA clone MGC:42296 IMAGE:48	0.00729799	1.08564
226084_at	MAP1B	microtubule-associated protein 1B	0.00212119	1.08556
1553013_at	CNTNAP5	contactin associated protein-like 5	0.00952352	1.0855
229652_s_at	LOC400236	hypothetical LOC400236	0.0093748	1.08536
34221_at	HMGXB3	HMG box domain containing 3	0.00219893	1.08532
222640_at	DNMT3A	DNA (cytosine-5-)-methyltransferase 3 alpha	0.00329015	1.08526
235072_s_at	---	---	0.00273571	1.08526
226495_at	VISA	virus-induced signaling adapter	0.00661766	1.08519
222755_s_at	CHD7	chromodomain helicase DNA binding protein 7	0.00226593	1.08484
1554865_at	---	---	0.0085268	1.08474
229615_at	---	---	0.000325806	1.08454
221629_x_at	C8orf30A	chromosome 8 open reading frame 30A	0.00460569	1.08449
226052_at	BRD4	bromodomain containing 4	0.00678337	1.08435
231575_at	EGR4	Zinc finger protein	0.00664746	1.08435
201086_x_at	SON	SON DNA binding protein	0.00929305	1.08429
221913_at	SIRT3	sirtuin (silent mating type information regulation 2 homolog) 3 (S. cerevisiae)	0.00647991	1.08363
218824_at	PNMAL1	PNMA-like 1	1.48679e-05	1.08342
202238_s_at	NNMT	nicotinamide N-methyltransferase	0.00953386	1.08324
214761_at	ZNF423	zinc finger protein 423	0.000293868	1.08298
222469_s_at	TOLLIP	toll interacting protein	0.0088831	1.0829
225558_at	GIT2	G protein-coupled receptor kinase interacting ArfGAP 2	0.000167648	1.08274
240485_at	---	---	0.00960823	1.08263
221939_at	YIPF2	Yip1 domain family, member 2	0.00605902	1.08223
232076_at	ZNF707	zinc finger protein 707	0.00205371	1.08219
227002_at	FAM78A	family with sequence similarity 78, member A	0.00891913	1.08218
212137_at	LARP1	La ribonucleoprotein domain family, member 1	0.00146505	1.08211
222206_s_at	NCLN	nicalin homolog (zebrafish)	0.00725511	1.08195
1563450_at	DEFB107A /// DEFB107B	defensin, beta 107A /// defensin, beta 107B	0.00619292	1.08184
222428_s_at	LARS	leucyl-tRNA synthetase	0.00733465	1.08151
218347_at	TYW1	tRNA-yW synthesizing protein 1 homolog (S. cerevisiae)	0.00603997	1.08148
238910_at	---	---	0.00355726	1.0814
1563038_at	---	---	0.00958691	1.08106
226270_at	EXOC2	exocyst complex component 2	0.00918309	1.08098
239502_at	---	---	0.000208174	1.08092
225766_s_at	TNPO1	transportin 1	0.00823147	1.0809
203573_s_at	RABGGTA	Rab geranylgeranyltransferase, alpha subunit	0.000180214	1.08087
207556_s_at	DGKZ	diacylglycerol kinase, zeta 104kDa	0.000354771	1.08073
1560647_at	TSPYL1	TSPY-like 1	0.00869793	1.08069
225678_at	POLR3H	polymerase (RNA) III (DNA directed) polypeptide H (22.9kD)	0.00268586	1.08062
212100_s_at	POLDIP3	polymerase (DNA-directed), delta interacting protein 3	0.00593215	1.08032
208614_s_at	FLNB	filamin B, beta (actin binding protein 278)	0.00552651	1.08003
219665_at	NUDT18	nudix (nucleoside diphosphate linked moiety X)-type motif 18	0.00215053	1.07991
206656_s_at	C20orf3	chromosome 20 open reading frame 3	0.00775057	1.0796
226632_at	CYGB	cytoglobin	0.00413471	1.07913
203941_at	INTS9	integrator complex subunit 9	0.00494521	1.07889
203334_at	DHX8	DEAH (Asp-Glu-Ala-His) box polypeptide 8	0.00737052	1.07885
218933_at	SPATA5L1	spermatogenesis associated 5-like 1	0.004179	1.07884
235527_at	DLGAP1 /// LOC284214	discs, large (Drosophila) homolog-associated protein 1 /// hypothetical protein	0.00578472	1.07869
213549_at	---	---	0.00759649	1.07864
221856_s_at	FAM63A	family with sequence similarity 63, member A	0.00534546	1.07843
227357_at	MAP3K7IP3	mitogen-activated protein kinase kinase kinase 7 interacting protein 3	0.00326065	1.07789
218208_at	LOC100131178 /// PQLC1	hypothetical protein LOC100131178 /// PQ loop repeat containing 1	0.00885243	1.07755
236634_at	C8orf48	chromosome 8 open reading frame 48	0.000737857	1.07736
204076_at	ENTPD4	ectonucleoside triphosphate diphosphohydrolase 4	0.00626063	1.07726
212542_s_at	PHIP	pleckstrin homology domain interacting protein	0.00856661	1.07709
223115_at	MED17	mediator complex subunit 17	0.00710484	1.07708
35254_at	TRAFD1	TRAF-type zinc finger domain containing 1	0.00481327	1.07693
213627_at	MAGED2	melanoma antigen family D, 2	0.00313993	1.0768
204927_at	RASSF7	Ras association (RalGDS/AF-6) domain family (N-terminal) member 7	0.00432489	1.07672
200871_s_at	PSAP	prosaposin	0.0051425	1.07624
34260_at	TELO2	TEL2, telomere maintenance 2, homolog (S. cerevisiae)	0.00696424	1.07618
201933_at	CHMP1A	chromatin modifying protein 1A	0.00573299	1.07598
228325_at	KIAA0146	Clone C4E 5.1 (CAC)n/(GTG)n repeat-containing mRNA	0.00472575	1.0755
200069_at	SART3	squamous cell carcinoma antigen recognized by T cells 3	0.0018593	1.07542
238854_at	---	---	0.00229303	1.07536
1570131_at	LOC285847	hypothetical protein LOC285847	0.00953544	1.07514
1561995_at	---	---	0.00662767	1.07514
221813_at	FBXO42	F-box protein 42	0.00312285	1.07514
1562432_at	---	---	0.00864933	1.07506
227832_at	MBD6	methyl-CpG binding domain protein 6	0.00205998	1.07499
36711_at	MAFF	v-maf musculoaponeurotic fibrosarcoma oncogene homolog F (avian)	0.00747204	1.07498
243479_at	---	---	0.00358602	1.07498
212821_at	PLEKHG3	pleckstrin homology domain containing, family G (with RhoGef domain) member 3	0.00603467	1.07495
206266_at	GPLD1	glycosylphosphatidylinositol specific phospholipase D1	0.00786512	1.07459
1556060_a_at	ZNF451	zinc finger protein 451	0.00600689	1.07454
202281_at	GAK	cyclin G associated kinase	0.00755088	1.07451
228300_at	CCDC103	coiled-coil domain containing 103	0.00457713	1.07448
203452_at	B3GAT3	beta-1,3-glucuronyltransferase 3 (glucuronosyltransferase I)	0.00350457	1.07423
211068_x_at	FAM21C /// FAM21D	family with sequence similarity 21, member C /// family with sequence similarity	0.00385347	1.07413
200959_at	FUS	fusion (involved in t(12;16) in malignant liposarcoma)	0.00726356	1.07391
229803_s_at	---	---	0.00576401	1.07345
1561575_at	---	---	0.000398501	1.0734
1561038_at	ZNF81	zinc finger protein 81	4.70568e-05	1.07328
202260_s_at	STXBP1	syntaxin binding protein 1	0.00844575	1.07317
46167_at	TTC4	tetratricopeptide repeat domain 4	0.00598251	1.07315
202743_at	PIK3R3	phosphoinositide-3-kinase, regulatory subunit 3 (gamma)	0.00432677	1.07302
200899_s_at	MGEA5	meningioma expressed antigen 5 (hyaluronidase)	0.00826004	1.07301
205564_at	PAGE4	P antigen family, member 4 (prostate associated)	0.00109262	1.07292
227651_at	NACC1	nucleus accumbens associated 1, BEN and BTB (POZ) domain containing	0.00382114	1.07255
235576_at	WDR27	WD repeat domain 27	0.00732278	1.07232
208709_s_at	NRD1	nardilysin (N-arginine dibasic convertase)	0.00612671	1.07229
222584_at	MSTO1	misato homolog 1 (Drosophila)	0.00278266	1.07225
216056_at	CD44	CDw44 antigen	0.00487257	1.07224
230269_at	---	---	0.00125326	1.07211
213604_at	TCEB3	transcription elongation factor B (SIII), polypeptide 3 (110kDa, elongin A)	0.0030149	1.07204
221735_at	WDR48	WD repeat domain 48	0.00649379	1.07202
212168_at	CPNE1 /// RBM12	copine I /// RNA binding motif protein 12	0.000171211	1.07177
226744_at	METT10D	methyltransferase 10 domain containing	0.00704427	1.07171
226706_at	QSOX1	quiescin Q6 sulfhydryl oxidase 1	0.00132617	1.0717
225982_at	UBTF	upstream binding transcription factor, RNA polymerase I	0.00112938	1.07166
203550_s_at	C1orf2	chromosome 1 open reading frame 2	0.00230421	1.0716
1565346_a_at	ATP1A4	ATPase, Na+/K+ transporting, alpha 4 polypeptide	0.00924075	1.07156
223327_x_at	FLJ22795 /// LOC727751 /// LOC727849	hypothetical protein FLJ22795 /// similar to cis-Golgi matrix protein GM130 ///	0.0011795	1.07151
632_at	GSK3A	glycogen synthase kinase 3 alpha	0.00937399	1.07135
217830_s_at	NSFL1C	NSFL1 (p97) cofactor (p47)	0.00716437	1.0713
218126_at	FAM82A2	family with sequence similarity 82, member A2	0.00973745	1.07116
218442_at	TTC4	tetratricopeptide repeat domain 4	0.00628546	1.07103
203341_at	CEBPZ	CCAAT/enhancer binding protein (C/EBP), zeta	0.00701242	1.07096
244600_at	---	---	0.000160913	1.07065
227205_at	TAF1	TAF1 RNA polymerase II, TATA box binding protein (TBP)-associated factor, 250kDa	0.0056609	1.07055
36829_at	PER1	period homolog 1 (Drosophila)	0.000293642	1.07022
1557820_at	AFG3L2	AFG3 ATPase family gene 3-like 2 (yeast)	0.00463041	1.06988
216103_at	ACOT11	acyl-CoA thioesterase 11	0.000178644	1.06967
1556538_at	MFI2	antigen p97 (melanoma associated) identified by monoclonal antibodies 133.2 and	0.00973776	1.06955
1552620_at	SPRR4	small proline-rich protein 4	0.00341548	1.06914
225153_at	GFM1	G elongation factor, mitochondrial 1	0.00892498	1.06903
226854_at	---	---	0.00698438	1.06903
218508_at	DCP1A	DCP1 decapping enzyme homolog A (S. cerevisiae)	0.00466267	1.06875
56919_at	WDR48	WD repeat domain 48	0.00649848	1.06818
201410_at	PLEKHB2	pleckstrin homology domain containing, family B (evectins) member 2	0.00577778	1.06818
224955_at	TEAD1	TEA domain family member 1 (SV40 transcriptional enhancer factor)	0.00457366	1.06818
1556227_at	VCPIP1	valosin containing protein (p97)/p47 complex interacting protein 1	0.00406911	1.06813
236070_at	C2orf81	chromosome 2 open reading frame 81	0.000701817	1.06789
211433_x_at	KIAA1539	KIAA1539	0.00816482	1.06774
204593_s_at	SMCR7L	Smith-Magenis syndrome chromosome region, candidate 7-like	0.00719987	1.06756
222480_at	UBE2Q1	ubiquitin-conjugating enzyme E2Q family member 1	0.00428823	1.0671
201220_x_at	CTBP2	C-terminal binding protein 2	0.00831351	1.06691
202681_at	USP4	ubiquitin specific peptidase 4 (proto-oncogene)	0.0072941	1.06662
234111_at	---	---	0.000885307	1.06615
218503_at	KIAA1797	KIAA1797	0.00746851	1.06611
1556437_at	LOC253805	hypothetical protein LOC253805	0.00448748	1.06599
226163_at	SYNGAP1 /// ZBTB9	synaptic Ras GTPase activating protein 1 homolog (rat) /// zinc finger and BTB d	0.00769222	1.0659
209299_x_at	PPIL2	peptidylprolyl isomerase (cyclophilin)-like 2	0.00120725	1.06578
224490_s_at	KIAA1267	KIAA1267	0.00752668	1.06531
216267_s_at	TMEM115	transmembrane protein 115	0.00277267	1.06509
202305_s_at	FEZ2	fasciculation and elongation protein zeta 2 (zygin II)	0.00206251	1.06507
202317_s_at	UBE4B	ubiquitination factor E4B (UFD2 homolog, yeast)	0.00217196	1.06506
225086_at	FAM98B	Family with sequence similarity 98, member B, mRNA (cDNA clone IMAGE:4430622)	0.00796237	1.06504
214760_at	ZNF337	zinc finger protein 337	0.00490684	1.06498
219717_at	C4orf30	chromosome 4 open reading frame 30	0.000505489	1.06495
202256_at	CD2BP2	CD2 (cytoplasmic tail) binding protein 2	0.00226499	1.06488
212770_at	TLE3	transducin-like enhancer of split 3 (E(sp1) homolog, Drosophila)	0.00816874	1.06478
242181_at	---	---	0.000165366	1.06475
220734_s_at	GLTPD1 /// LOC727825	glycolipid transfer protein domain containing 1 /// hypothetical LOC727825	0.00192153	1.06472
202373_s_at	RAB3GAP2	RAB3 GTPase activating protein subunit 2 (non-catalytic)	0.000108853	1.06461
221851_at	LOC90379	hypothetical protein BC002926	0.00351146	1.06459
242761_s_at	ZNF420	zinc finger protein 420	0.00102902	1.06428
203611_at	TERF2	telomeric repeat binding factor 2	0.00896603	1.06397
218581_at	ABHD4	abhydrolase domain containing 4	0.0084642	1.06378
239206_at	CR1L	complement component (3b/4b) receptor 1-like	0.00311813	1.06377
1570290_at	---	---	0.005982	1.06339
236560_at	LOC100129884	CDNA FLJ38091 fis, clone CTONG2026770	0.00548084	1.06339
202646_s_at	CSDE1	cold shock domain containing E1, RNA-binding	0.000927089	1.06336
211634_x_at	IGHM /// LOC100133862	immunoglobulin heavy constant mu /// similar to hCG1773549	0.00618592	1.06323
205992_s_at	IL15	interleukin 15	0.0033818	1.06314
204309_at	CYP11A1	cytochrome P450, family 11, subfamily A, polypeptide 1	0.00241894	1.06303
223246_s_at	STRBP	spermatid perinuclear RNA binding protein	0.00263202	1.06277
205507_at	ARHGEF15	Rho guanine nucleotide exchange factor (GEF) 15	0.00266789	1.06262
242643_x_at	---	---	0.00206431	1.06257
212528_at	---	---	0.000779319	1.06236
219463_at	C20orf103	chromosome 20 open reading frame 103	0.000369962	1.06193
1565681_s_at	DIP2C	DIP2 disco-interacting protein 2 homolog C (Drosophila)	0.00452388	1.06185
215273_s_at	TADA3L	transcriptional adaptor 3 (NGG1 homolog, yeast)-like	0.00620199	1.06167
217936_at	ARHGAP5	Rho GTPase activating protein 5	0.00318652	1.06163
208895_s_at	DDX18	DEAD (Asp-Glu-Ala-Asp) box polypeptide 18	0.00760339	1.06089
217760_at	TRIM44	tripartite motif-containing 44	0.00482374	1.06069
235610_at	ALKBH8	alkB, alkylation repair homolog 8 (E. coli)	0.0024441	1.06062
211647_x_at	IGHA1 /// IGHG1 /// LOC100133862	immunoglobulin heavy constant alpha 1 /// immunoglobulin heavy constant gamma 1	0.00358225	1.06037
212226_s_at	PPAP2B	phosphatidic acid phosphatase type 2B	0.00587173	1.05978
210151_s_at	DYRK3	dual-specificity tyrosine-(Y)-phosphorylation regulated kinase 3	0.000979015	1.05963
244745_at	RERG	RAS-like, estrogen-regulated, growth inhibitor	0.003793	1.05945
218525_s_at	HIF1AN	hypoxia inducible factor 1, alpha subunit inhibitor	0.00484421	1.05931
49327_at	SIRT3	sirtuin (silent mating type information regulation 2 homolog) 3 (S. cerevisiae)	0.00372784	1.0589
218224_at	PNMA1	paraneoplastic antigen MA1	0.0061502	1.05873
209995_s_at	TCL1A	T-cell leukemia/lymphoma 1A	0.00199076	1.05868
229201_at	---	---	0.00735867	1.05765
209128_s_at	SART3	squamous cell carcinoma antigen recognized by T cells 3	0.00215295	1.05717
200797_s_at	MCL1	myeloid cell leukemia sequence 1 (BCL2-related)	0.00527815	1.05713
228134_at	MYH11	myosin, heavy chain 11, smooth muscle	0.00996006	1.05712
209014_at	MAGED1	melanoma antigen family D, 1	0.00283299	1.05708
234797_at	---	---	0.00218555	1.05674
224703_at	WDR22	WD repeat domain 22	0.00406046	1.05636
228660_x_at	SEMA4F	sema domain, immunoglobulin domain (Ig), transmembrane domain (TM) and short cyt	0.00910353	1.05604
212663_at	FKBP15	FK506 binding protein 15, 133kDa	0.00249804	1.0558
211976_at	---	---	0.00310652	1.0557
203884_s_at	RAB11FIP2	RAB11 family interacting protein 2 (class I)	0.00806243	1.05567
244460_at	PMP22CD	PMP22 claudin domain-containing protein	0.00525336	1.05557
219913_s_at	CRNKL1	crooked neck pre-mRNA splicing factor-like 1 (Drosophila)	0.00891057	1.05551
214708_at	SNTB1	syntrophin, beta 1 (dystrophin-associated protein A1, 59kDa, basic component 1)	0.000712631	1.055
204213_at	PIGR	polymeric immunoglobulin receptor	0.0051287	1.05497
207525_s_at	GIPC1	GIPC PDZ domain containing family, member 1	0.00770769	1.05475
1568977_at	RNASET2	ribonuclease T2	0.00819169	1.05462
227538_at	MED26	mediator complex subunit 26	0.00705973	1.0544
1562327_at	---	---	0.00759157	1.0543
223499_at	C1QTNF5 /// MFRP	C1q and tumor necrosis factor related protein 5 /// membrane frizzled-related pr	0.00872102	1.05396
208873_s_at	REEP5	receptor accessory protein 5	0.00617399	1.05393
240470_at	---	---	0.000768622	1.0536
202167_s_at	MMS19	MMS19 nucleotide excision repair homolog (S. cerevisiae)	0.00197785	1.05352
31826_at	FKBP15	FK506 binding protein 15, 133kDa	0.000586831	1.0533
228095_at	PHF14	PHD finger protein 14	0.00422663	1.05247
201519_at	TOMM70A	translocase of outer mitochondrial membrane 70 homolog A (S. cerevisiae)	0.00821414	1.05215
208342_x_at	CSH1 /// CSH2 /// GH1	chorionic somatomammotropin hormone 1 (placental lactogen) /// chorionic somatom	0.000268591	1.05213
206577_at	VIP	vasoactive intestinal peptide	0.00295567	1.05208
206592_s_at	AP3D1	adaptor-related protein complex 3, delta 1 subunit	0.00855871	1.05198
209232_s_at	DCTN5	dynactin 5 (p25)	0.00402762	1.05174
225608_at	SNX29	sorting nexin 29	0.0079181	1.05173
217730_at	TMBIM1	transmembrane BAX inhibitor motif containing 1	0.00186214	1.05128
227263_at	C8orf58	chromosome 8 open reading frame 58	0.00689659	1.05106
235305_s_at	ECHDC2	enoyl Coenzyme A hydratase domain containing 2	0.0055349	1.05089
210844_x_at	CTNNA1	catenin (cadherin-associated protein), alpha 1, 102kDa	0.00666671	1.05083
225515_s_at	LOC220906 /// RPL7L1	hypothetical protein LOC220906 /// ribosomal protein L7-like 1	0.00161885	1.05079
222829_s_at	IL20RA	interleukin 20 receptor, alpha	0.00834313	1.05044
229041_s_at	---	---	0.00450851	1.05013
232780_s_at	ZNF691	zinc finger protein 691	0.00908569	1.04971
216385_at	LOC220077	docking protein 1-like protein	0.00292158	1.04936
1553153_at	ATP6V0D2	ATPase, H+ transporting, lysosomal 38kDa, V0 subunit d2	0.00146647	1.04933
223685_s_at	PRPF18	PRP18 pre-mRNA processing factor 18 homolog (S. cerevisiae)	0.00149313	1.04922
208718_at	DDX17	DEAD (Asp-Glu-Ala-Asp) box polypeptide 17	0.00436467	1.04913
237243_at	---	---	0.00759219	1.0491
234567_at	---	---	0.000220366	1.04908
234580_at	TMEM106A	Transmembrane protein 106A (TMEM106A), mRNA	0.00563172	1.04907
238050_at	---	---	0.00460004	1.04864
1560292_a_at	TMCO4	transmembrane and coiled-coil domains 4	0.000276438	1.04864
222514_at	RRAGC	Ras-related GTP binding C	0.0072116	1.04858
AFFX-TrpnX-3_at	---	---	0.0079579	1.04836
1560202_at	LOC338739	hypothetical protein LOC338739	0.00766687	1.04828
213150_at	HOXA10	homeobox A10	0.00271965	1.04742
232676_x_at	MYEF2	myelin expression factor 2	0.00124208	1.04677
206835_at	STATH	statherin	0.00986428	1.04674
218667_at	PJA1	praja ring finger 1	0.00286073	1.04673
200851_s_at	KIAA0174	KIAA0174	0.00333602	1.04664
221089_at	NOX3	NADPH oxidase 3	0.00316776	1.04663
1563079_at	---	---	0.000394322	1.04642
40359_at	RASSF7	Ras association (RalGDS/AF-6) domain family (N-terminal) member 7	0.00303392	1.0463
207217_s_at	NOX1	NADPH oxidase 1	0.00659762	1.04623
201010_s_at	TXNIP	thioredoxin interacting protein	0.00656663	1.04618
1554514_at	ACSM5	acyl-CoA synthetase medium-chain family member 5	0.00558422	1.04611
244125_at	---	---	0.00670926	1.04595
203440_at	CDH2	cadherin 2, type 1, N-cadherin (neuronal)	0.0082034	1.04579
213177_at	MAPK8IP3	mitogen-activated protein kinase 8 interacting protein 3	0.000913993	1.04567
211118_x_at	ESR2	estrogen receptor 2 (ER beta)	0.00406043	1.04541
202462_s_at	DDX46	DEAD (Asp-Glu-Ala-Asp) box polypeptide 46	0.00661606	1.04524
213765_at	MFAP5	microfibrillar associated protein 5	0.00983055	1.04523
203438_at	STC2	stanniocalcin 2	0.00135488	1.04516
200068_s_at	CANX	calnexin	0.00467312	1.04513
238897_at	LRRC28	CDNA FLJ54603 complete cds, moderately similar to Homo sapiens leucine rich repe	0.00792464	1.0449
231092_s_at	ZNRF1	CDNA FLJ58842 complete cds, highly similar to Homo sapiens zinc and ring finger	0.00179826	1.04452
224597_at	---	---	0.00350505	1.04405
213738_s_at	ATP5A1	ATP synthase, H+ transporting, mitochondrial F1 complex, alpha subunit 1, cardia	0.00404037	1.04378
208417_at	FGF6	fibroblast growth factor 6	0.00712753	1.04349
225540_at	MAP2	microtubule-associated protein 2	0.00598979	1.04348
243414_at	PPIL2	Peptidylprolyl isomerase (cyclophilin)-like 2 (PPIL2), transcript variant 2, mRN	0.00972187	1.04335
44146_at	GMEB2	glucocorticoid modulatory element binding protein 2	0.00290445	1.04308
215813_s_at	PTGS1	prostaglandin-endoperoxide synthase 1 (prostaglandin G/H synthase and cyclooxyge	0.00634752	1.04291
1564736_a_at	CASP12	caspase 12 (gene/pseudogene)	0.00694301	1.0426
238625_at	C1orf168	chromosome 1 open reading frame 168	0.00658228	1.04183
214243_s_at	SERHL /// SERHL2	serine hydrolase-like /// serine hydrolase-like 2	0.00393522	1.04157
214611_at	GRIK1	glutamate receptor, ionotropic, kainate 1	0.00267672	1.04152
210264_at	GPR35	G protein-coupled receptor 35	0.00139485	1.04133
212852_s_at	TROVE2	TROVE domain family, member 2	0.00419882	1.0412
225831_at	LUZP1	leucine zipper protein 1	0.0055815	1.04119
201241_at	DDX1	DEAD (Asp-Glu-Ala-Asp) box polypeptide 1	0.00659214	1.04064
1555213_a_at	CLEC7A	C-type lectin domain family 7, member A	0.00901062	1.04063
238628_s_at	TRAPPC2L	trafficking protein particle complex 2-like	0.00670431	1.04038
1561342_at	LOC150005	hypothetical protein LOC150005	0.00596105	1.04007
1553705_a_at	CHRM3	cholinergic receptor, muscarinic 3	0.00576213	1.03953
244337_at	---	---	0.00968476	1.03944
230680_at	---	---	0.00243365	1.03933
200912_s_at	EIF4A2	eukaryotic translation initiation factor 4A, isoform 2	0.00116089	1.0391
203733_at	DEXI	dexamethasone-induced transcript	0.0054494	1.03819
222298_at	---	---	0.00366892	1.03799
221355_at	CHRNG	cholinergic receptor, nicotinic, gamma	0.00781112	1.0379
205134_s_at	NUFIP1	nuclear fragile X mental retardation protein interacting protein 1	0.00484159	1.03758
203431_s_at	RICS	Rho GTPase-activating protein	0.00445921	1.03741
226120_at	TTC8	tetratricopeptide repeat domain 8	0.00571499	1.03739
219868_s_at	ANKFY1	ankyrin repeat and FYVE domain containing 1	0.000997956	1.03687
205013_s_at	ADORA2A	adenosine A2a receptor	0.00948972	1.03665
226030_at	ACADSB	acyl-Coenzyme A dehydrogenase, short/branched chain	0.00361143	1.03634
241024_at	C6orf147 /// KHDC1	chromosome 6 open reading frame 147 /// KH homology domain containing 1	0.006319	1.03614
239284_at	---	---	0.00919239	1.0358
202849_x_at	GRK6	G protein-coupled receptor kinase 6	0.00163076	1.03578
229062_at	ARL9	ADP-ribosylation factor-like 9	2.28351e-08	1.03364
230499_at	---	---	0.00224347	1.03346
227739_at	LOC648245	hypothetical LOC648245	0.00345212	1.03318
232024_at	GIMAP2	GTPase, IMAP family member 2	9.42209e-05	1.03307
228564_at	LOC375295	hypothetical gene supported by BC013438	0.00713953	1.03231
241266_at	---	---	2.59137e-06	1.03154
217735_s_at	EIF2AK1	eukaryotic translation initiation factor 2-alpha kinase 1	0.00899857	1.03135
1559670_at	---	---	0.00528576	1.03102
243635_at	---	---	9.01802e-06	1.03096
241473_at	---	---	0.00111314	1.02973
244581_at	ZBTB20	Zinc finger and BTB domain containing 20, mRNA (cDNA clone MGC:34359 IMAGE:51841	0.00468971	1.02959
206338_at	ELAVL3	ELAV (embryonic lethal, abnormal vision, Drosophila)-like 3 (Hu antigen C)	0.00724471	1.0295
231434_at	LOC728460	similar to FLJ32921 protein	0.00807794	1.0291
236136_at	CYTH3	ARNO3 protein	3.59776e-07	1.02901
202358_s_at	SNX19	sorting nexin 19	0.00655807	1.02892
216965_x_at	SPG20	spastic paraplegia 20 (Troyer syndrome)	0.00480052	1.0279
215537_x_at	DDAH2	dimethylarginine dimethylaminohydrolase 2	0.00167431	1.02755
208354_s_at	SLC12A3	solute carrier family 12 (sodium/chloride transporters), member 3	0.00147916	1.02657
228846_at	MXD1	MAX dimerization protein 1	0.0029215	1.02586
1560918_at	---	---	1.94161e-06	1.02572
241856_at	---	---	2.65657e-05	1.02538
1553263_at	USH1G	Usher syndrome 1G (autosomal recessive)	0.00312295	1.02527
203067_at	PDHX	pyruvate dehydrogenase complex, component X	0.00232767	1.02507
215414_at	FARS2	Phenylalanyl-tRNA synthetase 2, mitochondrial, mRNA (cDNA clone MGC:31969 IMAGE:	1.21912e-05	1.02441
200016_x_at	HNRNPA1	heterogeneous nuclear ribonucleoprotein A1	0.00457115	1.02375
236191_at	---	---	0.0023633	1.02359
236647_at	---	---	3.67509e-05	1.02341
1555421_at	AP1S3	adaptor-related protein complex 1, sigma 3 subunit	0.00660277	1.02249
227977_at	ZADH2	zinc binding alcohol dehydrogenase domain containing 2	8.71403e-05	1.02233
1566779_at	---	---	0.00218037	1.02158
1553890_s_at	NTN5	netrin 5	0.00683129	1.02153
211856_x_at	CD28	CD28 molecule	0.00837282	1.02067
232394_at	---	---	0.00068262	1.02019
1560787_at	---	---	0.00905522	1.01964
1554778_at	PHLDB2	pleckstrin homology-like domain, family B, member 2	0.000675205	1.01954
1564883_a_at	TAS1R1	taste receptor, type 1, member 1	0.000933129	1.018
213476_x_at	TUBB3	tubulin, beta 3	0.00304062	1.01763
212118_at	TRIM27	tripartite motif-containing 27	0.00886383	1.01758
238817_at	RIMBP2	RIMS binding protein 2	0.00013253	1.01595
217613_at	TMEM144	transmembrane protein 144	5.89577e-05	1.01521
1559648_at	RP3-527F8.2	PREDICTED: Homo sapiens hypothetical protein LOC100128420 (LOC100128420), mRNA	0.00289551	1.0139
1566099_at	CD6	CD6e	0.00405329	1.0133
1565673_at	FCGR2A	Fc fragment of IgG, low affinity IIa, receptor (CD32)	0.00142917	1.0128
221111_at	IL26	interleukin 26	0.00339027	1.01264
221817_at	DOLPP1	dolichyl pyrophosphate phosphatase 1	0.00329933	1.01245
240275_at	ARMC3	armadillo repeat containing 3	0.00419749	1.0119
244111_at	KRT222P	keratin 222 pseudogene	0.00760269	1.01187
205802_at	TRPC1	transient receptor potential cation channel, subfamily C, member 1	0.0090759	1.0109
225484_at	TSGA14	testis specific, 14	0.00163207	1.00901
242526_at	---	---	0.00385053	1.00856
1558903_at	LOC284260	hypothetical gene supported by BC011527; BC021928; BC011527; BC021928	0.000631448	1.00669
229645_at	C18orf51	chromosome 18 open reading frame 51	7.45482e-06	1.00615
