# Supplementary material for: BORIS/CTCFL is an RNA-binding protein that associates with polysomes
Source: BMC Cell Biol. 2013 Nov 26;14:52. doi: 10.1186/1471-2121-14-52 (PMC4219345; doi:10.1186/1471-2121-14-52)
Supplement: Additional file 4: Table S2 — Probes and transcripts associated with BORIS in hNP1 cells differentiated to neurons over 6 days (6dN). [file 1471-2121-14-52-S4.xlsx]

## Sheet: BORIS 6dN
Column ID	Gene Symbol	Gene Title	p-value(Boris vs. control)	FoldChange(Boris vs. control)
236269_at	ZNF628	zinc finger protein 628	0.00845686	1.6913
213665_at	SOX4	SOX-4 protein	0.00972681	1.60687
1563431_x_at	---	---	0.00922783	1.58337
231628_s_at	---	---	0.00929845	1.53626
226834_at	---	---	0.00029862	1.50767
223000_s_at	F11R	F11 receptor	0.00731512	1.49823
214109_at	LRBA	LPS-responsive vesicle trafficking, beach and anchor containing	0.00999347	1.49269
235049_at	ADCY1	adenylate cyclase 1 (brain)	0.0071632	1.46851
221496_s_at	TOB2	transducer of ERBB2, 2	0.00790839	1.45866
214079_at	DHRS2	dehydrogenase/reductase (SDR family) member 2	0.00131944	1.44625
228343_at	POU2F2	POU class 2 homeobox 2	0.00346953	1.43961
203085_s_at	TGFB1	transforming growth factor, beta 1	0.00856339	1.42754
214315_x_at	CALR	calreticulin	0.00828047	1.42365
209381_x_at	SF3A2	splicing factor 3a, subunit 2, 66kDa	0.00388278	1.42202
236448_at	UNC5A	unc-5 homolog A (C. elegans)	0.00465779	1.41305
1555894_s_at	MTSS1L	metastasis suppressor 1-like	0.00600398	1.41177
1558217_at	SLFN13	schlafen family member 13	0.00960225	1.39862
230634_x_at	ADAT3	adenosine deaminase, tRNA-specific 3, TAD3 homolog (S. cerevisiae)	0.000653107	1.38394
205426_s_at	HIP1	huntingtin interacting protein 1	0.00428758	1.37924
227420_at	TNFAIP8L1	tumor necrosis factor, alpha-induced protein 8-like 1	0.00179542	1.37657
201324_at	EMP1	epithelial membrane protein 1	0.00103778	1.37297
228520_s_at	APLP2	Amyloid protein homologue	1.47218e-05	1.37295
219990_at	E2F8	E2F transcription factor 8	0.00386214	1.36844
212106_at	FAF2	Fas associated factor family member 2	0.00881913	1.36704
214817_at	UNC13A	unc-13 homolog A (C. elegans)	0.00465371	1.36006
225864_at	FAM84B	family with sequence similarity 84, member B	0.00789509	1.35946
202580_x_at	FOXM1	forkhead box M1	0.00832967	1.35121
223241_at	SNX8	sorting nexin 8	0.00810488	1.33954
225520_at	MTHFD1L	methylenetetrahydrofolate dehydrogenase (NADP+ dependent) 1-like	0.003242	1.33781
53968_at	INTS5	integrator complex subunit 5	0.000537103	1.33672
237052_x_at	GIGYF2	GRB10 interacting GYF protein 2	0.00245155	1.33537
212256_at	GALNT10	UDP-N-acetyl-alpha-D-galactosamine:polypeptide N-acetylgalactosaminyltransferase	0.00791722	1.33499
214663_at	DSTYK	dual serine/threonine and tyrosine protein kinase	0.00630386	1.33421
226252_at	---	---	0.00853751	1.33259
206091_at	MATN3	matrilin 3	0.00263672	1.33211
209414_at	FZR1	fizzy/cell division cycle 20 related 1 (Drosophila)	0.000839647	1.3315
235534_at	---	---	0.00787672	1.32504
222962_s_at	MCM10	minichromosome maintenance complex component 10	0.0059859	1.32442
1558034_s_at	CP	ceruloplasmin (ferroxidase)	0.00811043	1.32236
203239_s_at	CNOT3	CCR4-NOT transcription complex, subunit 3	0.00309259	1.31919
219512_at	DSN1	DSN1, MIND kinetochore complex component, homolog (S. cerevisiae)	0.000871841	1.31792
244033_at	C14orf145	chromosome 14 open reading frame 145	0.0056953	1.3174
201655_s_at	HSPG2	heparan sulfate proteoglycan 2	0.00448563	1.3123
226176_s_at	USP42	ubiquitin specific peptidase 42	0.00184466	1.31224
238614_x_at	ZNF430	zinc finger protein 430	0.00647486	1.31099
230425_at	EPHB1	EPH receptor B1	0.00504539	1.30671
219330_at	VANGL1	vang-like 1 (van gogh, Drosophila)	0.00513222	1.30471
243252_at	---	---	0.000940986	1.30245
213713_s_at	GLB1L2	galactosidase, beta 1-like 2	0.00943909	1.30059
223469_at	PGPEP1	pyroglutamyl-peptidase I	0.00232422	1.29762
222162_s_at	ADAMTS1	ADAM metallopeptidase with thrombospondin type 1 motif, 1	0.00486774	1.2961
201291_s_at	TOP2A	topoisomerase (DNA) II alpha 170kDa	0.00841171	1.29103
234307_s_at	KIF26A	kinesin family member 26A	0.00793601	1.28649
227838_at	---	---	0.00158043	1.28373
225929_s_at	RNF213	ring finger protein 213	0.00530299	1.28117
204693_at	CDC42EP1	CDC42 effector protein (Rho GTPase binding) 1	3.42688e-05	1.28014
213606_s_at	ARHGDIA	Rho GDP dissociation inhibitor (GDI) alpha	0.00483622	1.28008
209172_s_at	CENPF	centromere protein F, 350/400ka (mitosin)	0.0068065	1.27686
222603_at	ERMP1	endoplasmic reticulum metallopeptidase 1	0.00613199	1.27659
236517_at	MEGF10	multiple EGF-like-domains 10	0.00398944	1.27572
227434_at	WBSCR17	Williams-Beuren syndrome chromosome region 17	0.0022673	1.27476
212235_at	PLXND1	plexin D1	0.00181564	1.27049
230967_s_at	---	---	0.00166252	1.27023
230441_at	PLEKHG4B	pleckstrin homology domain containing, family G (with RhoGef domain) member 4B	0.00415299	1.26931
226144_at	REXO1	REX1, RNA exonuclease 1 homolog (S. cerevisiae)	0.00448451	1.2693
31874_at	GAS2L1	growth arrest-specific 2 like 1	0.00751852	1.26894
228126_x_at	CTXN1	cortexin 1	0.0057876	1.26884
201853_s_at	CDC25B	cell division cycle 25 homolog B (S. pombe)	0.00816185	1.26851
230002_at	CLCC1	CDNA FLJ33244 fis, clone ASTRO2004584, highly similar to Mus musculus chloride c	0.00778914	1.2682
230021_at	C15orf42	chromosome 15 open reading frame 42	0.00434813	1.26753
236046_at	FLJ44896	FLJ44896 protein	0.00341701	1.26594
225777_at	C9orf140	chromosome 9 open reading frame 140	0.00512376	1.26392
209427_at	SMTN	smoothelin	0.00161922	1.26229
1552506_at	CRB2	crumbs homolog 2 (Drosophila)	0.00369214	1.26218
225613_at	LOC100128443 /// MAST4	hypothetical protein LOC100128443 /// microtubule associated serine/threonine ki	0.00782142	1.26162
218717_s_at	LEPREL1	leprecan-like 1	0.00848221	1.25922
823_at	CX3CL1	chemokine (C-X3-C motif) ligand 1	0.00196545	1.25868
213303_x_at	ZBTB7A	zinc finger and BTB domain containing 7A	0.00565464	1.25717
203685_at	BCL2	B-cell CLL/lymphoma 2	0.000529775	1.25712
222407_s_at	ZFP106	zinc finger protein 106 homolog (mouse)	0.00693746	1.25581
204822_at	TTK	TTK protein kinase	0.00981562	1.25423
202734_at	TRIP10	thyroid hormone receptor interactor 10	0.00120835	1.25369
230708_at	PRICKLE1	Prickle homolog 1 (Drosophila) (PRICKLE1), mRNA	0.00411329	1.25305
205024_s_at	RAD51	RAD51 homolog (RecA homolog, E. coli) (S. cerevisiae)	0.000881783	1.25159
205198_s_at	ATP7A	ATPase, Cu++ transporting, alpha polypeptide	0.00686576	1.25118
36564_at	RNF19B	ring finger protein 19B	0.00167274	1.25051
205248_at	DOPEY2	dopey family member 2	0.000566169	1.25036
46323_at	CANT1	calcium activated nucleotidase 1	0.000195019	1.24972
226192_at	---	---	0.00375283	1.24964
212023_s_at	MKI67	antigen identified by monoclonal antibody Ki-67	0.00411509	1.24926
216422_at	PA2G4 /// PA2G4P4	proliferation-associated 2G4, 38kDa /// proliferation-associated 2G4 pseudogene	0.00563025	1.24797
230521_at	C9orf100	chromosome 9 open reading frame 100	0.00599867	1.24711
221273_s_at	LOC100132503 /// RNF208	similar to ring finger protein 208 /// ring finger protein 208	0.00519301	1.24601
228033_at	E2F7	E2F transcription factor 7	0.00514668	1.24542
204032_at	BCAR3	breast cancer anti-estrogen resistance 3	0.00866782	1.24425
227231_at	KIAA1211	KIAA1211 protein	0.00817576	1.24349
228307_at	EMILIN3	elastin microfibril interfacer 3	0.000794944	1.24343
223425_at	RAVER1	ribonucleoprotein, PTB-binding 1	0.0070241	1.24214
201286_at	SDC1	syndecan 1	0.00774672	1.2409
213957_s_at	CEP350	centrosomal protein 350kDa	0.00241017	1.24079
230254_at	---	---	0.00251772	1.23983
202994_s_at	FBLN1	fibulin 1	0.00843309	1.2397
41644_at	SASH1	SAM and SH3 domain containing 1	0.00395305	1.23967
242560_at	FANCD2	Fanconi anemia, complementation group D2	0.0077457	1.23924
223575_at	KIAA1549	KIAA1549	0.00944445	1.23902
237061_at	ZNF347	zinc finger protein 347	0.00574726	1.23848
1553736_at	ZFC3H1	zinc finger, C3H1-type containing	0.0073664	1.23652
226722_at	FAM20C	family with sequence similarity 20, member C	0.00500523	1.23566
213155_at	WSCD1	WSC domain containing 1	0.00180769	1.23342
203233_at	IL4R	interleukin 4 receptor	0.00637567	1.23334
229954_at	---	---	0.00300353	1.23214
44822_s_at	MIER2	mesoderm induction early response 1, family member 2	0.00832817	1.23148
230875_s_at	ATP11A	ATPase, class VI, type 11A	0.0087079	1.22961
226099_at	ELL2	elongation factor, RNA polymerase II, 2	0.00108709	1.22945
228982_s_at	USP42	CDNA FLJ12697 fis, clone NT2RP1000522, weakly similar to UBIQUITIN CARBOXYL-TERM	0.00124197	1.22933
227470_at	ZNF48	zinc finger protein 48	0.00948153	1.22902
235154_at	TAF3	TAF3 RNA polymerase II, TATA box binding protein (TBP)-associated factor, 140kDa	0.00844406	1.22694
235518_at	SLC8A1	solute carrier family 8 (sodium/calcium exchanger), member 1	0.00296844	1.22622
224753_at	CDCA5	cell division cycle associated 5	0.00564243	1.22527
227306_at	---	---	0.00682239	1.22456
218355_at	KIF4A	kinesin family member 4A	0.00207428	1.22437
209990_s_at	GABBR2	gamma-aminobutyric acid (GABA) B receptor, 2	0.00986902	1.2243
201819_at	SCARB1	scavenger receptor class B, member 1	0.00584626	1.22399
223195_s_at	SESN2	sestrin 2	0.00849298	1.22279
213253_at	SMC2	structural maintenance of chromosomes 2	0.00059441	1.22265
204826_at	CCNF	cyclin F	0.00460454	1.22055
1560327_at	---	---	0.00266018	1.22052
225816_at	PHF17	PHD finger protein 17	0.00704661	1.22049
238949_at	RNF145	ring finger protein 145	0.00411945	1.22034
204585_s_at	L1CAM	L1 cell adhesion molecule	0.000854038	1.21936
213757_at	---	---	0.00412746	1.2192
218149_s_at	ZNF395	zinc finger protein 395	0.00316287	1.2191
202962_at	KIF13B	kinesin family member 13B	0.00976996	1.21878
228364_at	ZNF784	zinc finger protein 784	7.98701e-05	1.21863
208858_s_at	FAM62A	family with sequence similarity 62 (C2 domain containing), member A	0.00856953	1.21834
227557_at	SCARF2	scavenger receptor class F, member 2	0.00053988	1.2178
202389_s_at	HTT	huntingtin	0.00490449	1.21724
225779_at	SLC27A4	solute carrier family 27 (fatty acid transporter), member 4	0.00396613	1.21694
205675_at	MTTP	microsomal triglyceride transfer protein	0.00912661	1.21654
209119_x_at	NR2F2	nuclear receptor subfamily 2, group F, member 2	0.00361147	1.21653
201960_s_at	MYCBP2	MYC binding protein 2	0.00995381	1.21566
244828_x_at	NAF1	nuclear assembly factor 1 homolog (S. cerevisiae)	0.0070174	1.21403
1555781_at	PQLC2	PQ loop repeat containing 2	0.00761941	1.21395
222039_at	KIF18B	kinesin family member 18B	0.00499083	1.21328
226868_at	GLT8D3	glycosyltransferase 8 domain containing 3	0.00133724	1.21294
214177_s_at	PBXIP1	pre-B-cell leukemia homeobox interacting protein 1	0.000324511	1.21293
202761_s_at	SYNE2	spectrin repeat containing, nuclear envelope 2	0.00246691	1.21288
227975_at	GPRIN1	G protein regulated inducer of neurite outgrowth 1	0.00503736	1.21238
201928_at	PKP4	plakophilin 4	0.000894621	1.21198
1558511_s_at	FAM62B	family with sequence similarity 62 (C2 domain containing) member B	0.00729091	1.21195
209190_s_at	DIAPH1	diaphanous homolog 1 (Drosophila)	0.00152702	1.2115
222939_s_at	SLC16A10	solute carrier family 16, member 10 (aromatic amino acid transporter)	0.00434594	1.21142
224315_at	DDX20	DEAD (Asp-Glu-Ala-Asp) box polypeptide 20	0.00822232	1.21139
212057_at	KIAA0182	KIAA0182	0.000121373	1.21094
204651_at	NRF1	nuclear respiratory factor 1	0.00740429	1.21036
222798_at	PTER	phosphotriesterase related	0.00189959	1.21022
219531_at	CEP72	centrosomal protein 72kDa	0.00841453	1.20974
205449_at	SAC3D1	SAC3 domain containing 1	0.00805971	1.20963
204736_s_at	CSPG4	chondroitin sulfate proteoglycan 4	0.000347779	1.20862
228388_at	NFKBIB	nuclear factor of kappa light polypeptide gene enhancer in B-cells inhibitor, be	0.0073787	1.20855
209282_at	PRKD2	protein kinase D2	6.25181e-06	1.20834
225847_at	AADACL1	arylacetamide deacetylase-like 1	0.00229963	1.20755
241344_at	---	---	0.00180624	1.20716
233540_s_at	CDK5RAP2	CDK5 regulatory subunit associated protein 2	0.00818949	1.20666
201829_at	NET1	neuroepithelial cell transforming 1	0.00324583	1.20538
238791_at	ZNF100	zinc finger protein 100	0.00319593	1.20437
204946_s_at	TOP3A	topoisomerase (DNA) III alpha	0.00644312	1.20307
225308_s_at	TANC1	tetratricopeptide repeat, ankyrin repeat and coiled-coil containing 1	0.00674361	1.20271
228141_at	GPX8	glutathione peroxidase 8 (putative)	0.00618761	1.20231
215732_s_at	DTX2 /// LOC100134197	deltex homolog 2 (Drosophila) /// hypothetical protein LOC100134197	0.00706692	1.20214
206550_s_at	NUP155	nucleoporin 155kDa	0.000472866	1.20203
208623_s_at	EZR	ezrin	0.00424955	1.20181
227139_s_at	HPS3	Hermansky-Pudlak syndrome 3	0.00519449	1.20177
218257_s_at	UGCGL1	UDP-glucose ceramide glucosyltransferase-like 1	0.0051343	1.20173
65884_at	MAN1B1	mannosidase, alpha, class 1B, member 1	0.00978816	1.20129
229140_at	ZNF579	zinc finger protein 579	0.00535372	1.20112
204717_s_at	SLC29A2	solute carrier family 29 (nucleoside transporters), member 2	0.00354882	1.20088
217974_at	TM7SF3	transmembrane 7 superfamily member 3	0.00300299	1.20047
201797_s_at	VARS	valyl-tRNA synthetase	0.00776013	1.19907
236030_at	RCOR2	REST corepressor 2	0.00104092	1.19791
203710_at	ITPR1	inositol 1,4,5-triphosphate receptor, type 1	0.00172963	1.19755
205004_at	NKRF	NFKB repressing factor	0.00951719	1.19483
235674_at	KIAA0922	KIAA0922 (KIAA0922), transcript variant 1, mRNA	0.00920853	1.19442
227325_at	LOC255783	hypothetical protein LOC255783	0.00970089	1.1941
1557121_s_at	---	---	0.00948068	1.19335
1555783_x_at	PQLC2	PQ loop repeat containing 2	0.00282272	1.19282
232921_at	KIAA1549	KIAA1549	0.00455535	1.1913
205854_at	TULP3	tubby like protein 3	0.00455796	1.19124
223487_x_at	GNB4	guanine nucleotide binding protein (G protein), beta polypeptide 4	0.00311727	1.1902
212719_at	PHLPP	PH domain and leucine rich repeat protein phosphatase	0.00426566	1.18886
206503_x_at	PML	promyelocytic leukemia	0.00903684	1.18782
213076_at	ITPKC	inositol 1,4,5-trisphosphate 3-kinase C	0.00278609	1.18638
212045_at	GLG1	golgi apparatus protein 1	0.00415227	1.18611
224902_at	PDPR	pyruvate dehydrogenase phosphatase regulatory subunit	0.00777989	1.18608
205527_s_at	GEMIN4	gem (nuclear organelle) associated protein 4	0.00857943	1.18544
220278_at	JMJD2D	jumonji domain containing 2D	0.00898559	1.18535
212377_s_at	NOTCH2	Notch homolog 2 (Drosophila)	0.00519101	1.1853
225330_at	IGF1R	insulin-like growth factor 1 receptor	0.00853118	1.1843
221818_at	INTS5	integrator complex subunit 5	0.00180593	1.18428
226517_at	BCAT1	branched chain aminotransferase 1, cytosolic	0.00664529	1.184
231962_at	AP4B1	adaptor-related protein complex 4, beta 1 subunit	0.00511519	1.18398
215785_s_at	CYFIP2	cytoplasmic FMR1 interacting protein 2	0.00770388	1.18387
228487_s_at	---	---	0.00515109	1.18379
224456_s_at	MGC12982	hypothetical protein MGC12982	0.00449256	1.18299
210053_at	TAF5	TAF5 RNA polymerase II, TATA box binding protein (TBP)-associated factor, 100kDa	0.00543109	1.18289
209788_s_at	ERAP1	endoplasmic reticulum aminopeptidase 1	0.0044821	1.18274
222077_s_at	RACGAP1	Rac GTPase activating protein 1	0.00946451	1.18215
224846_at	SHKBP1	SH3KBP1 binding protein 1	0.00205588	1.18203
1568611_at	---	---	0.00221599	1.18186
223377_x_at	CISH	cytokine inducible SH2-containing protein	0.00610709	1.18105
213007_at	FANCI	Fanconi anemia, complementation group I	0.00219102	1.18054
232083_at	KIF16B	kinesin family member 16B	0.00597147	1.18031
229859_at	---	---	0.00955267	1.18002
225530_at	MOBKL2A	MOB1, Mps One Binder kinase activator-like 2A (yeast)	0.000432724	1.17968
213236_at	SASH1	SAM and SH3 domain containing 1	0.00349594	1.1794
57539_at	ZGPAT	zinc finger, CCCH-type with G patch domain	0.00983598	1.17901
208079_s_at	AURKA	aurora kinase A	0.00625365	1.17872
202284_s_at	CDKN1A	cyclin-dependent kinase inhibitor 1A (p21, Cip1)	0.0015432	1.17848
204441_s_at	POLA2	polymerase (DNA directed), alpha 2 (70kD subunit)	0.00430329	1.1781
221732_at	CANT1	calcium activated nucleotidase 1	0.00345452	1.17783
220778_x_at	SEMA6B	sema domain, transmembrane domain (TM), and cytoplasmic domain, (semaphorin) 6B	0.000592366	1.17738
1560099_at	LOC339260	CDNA clone IMAGE:5494257	0.000668456	1.17735
201477_s_at	RRM1	ribonucleotide reductase M1	0.00640942	1.17692
203068_at	KLHL21	kelch-like 21 (Drosophila)	0.00815111	1.17634
225597_at	SLC45A4	solute carrier family 45, member 4	0.00512825	1.17633
206818_s_at	CNNM2	cyclin M2	0.00214509	1.17547
205167_s_at	CDC25C	cell division cycle 25 homolog C (S. pombe)	0.00606259	1.17494
240256_at	---	---	0.0078095	1.17467
229677_at	SLC39A3	solute carrier family 39 (zinc transporter), member 3	0.00488512	1.17457
214138_at	ZNF79	zinc finger protein 79	0.000538938	1.17437
60471_at	RIN3	Ras and Rab interactor 3	0.00524215	1.17422
205656_at	PCDH17	protocadherin 17	0.00228131	1.17356
214730_s_at	GLG1	golgi apparatus protein 1	0.00110264	1.17321
226118_at	CENPO	centromere protein O	0.00267149	1.17309
222996_s_at	CXXC5	CXXC finger 5	0.00348634	1.17298
218208_at	LOC100131178 /// PQLC1	hypothetical protein LOC100131178 /// PQ loop repeat containing 1	0.00709278	1.17294
217966_s_at	FAM129A	family with sequence similarity 129, member A	0.00951839	1.17243
209816_at	PTCH1	patched homolog 1 (Drosophila)	0.00316845	1.17218
228850_s_at	---	---	0.00940912	1.17159
229997_at	VANGL1	vang-like 1 (van gogh, Drosophila)	0.00121805	1.1715
209729_at	GAS2L1	growth arrest-specific 2 like 1	0.00150927	1.17107
235119_at	TAF3	TAF3 RNA polymerase II, TATA box binding protein (TBP)-associated factor, 140kDa	0.00963665	1.17074
213400_s_at	TBL1X	transducin (beta)-like 1X-linked	0.0015611	1.17023
1556000_s_at	BTBD7	BTB (POZ) domain containing 7	0.00855471	1.17021
219355_at	CXorf57	chromosome X open reading frame 57	0.00673252	1.17001
32069_at	N4BP1	NEDD4 binding protein 1	0.00369119	1.16999
221779_at	MICALL1	MICAL-like 1	0.00801146	1.16884
1555114_at	ATP6V0A2	ATPase, H+ transporting, lysosomal V0 subunit a2	0.00355998	1.16869
242517_at	KISS1R	KISS1 receptor	0.00401886	1.16862
226997_at	ADAMTS12	ADAM metallopeptidase with thrombospondin type 1 motif, 12, mRNA (cDNA clone IMA	0.00653828	1.1684
235013_at	SLC31A1	solute carrier family 31 (copper transporters), member 1	0.000660669	1.16837
201959_s_at	MYCBP2	MYC binding protein 2	0.00013301	1.16834
230001_at	2013-03-02	membrane-associated ring finger (C3HC4) 9	0.00878493	1.16762
229505_at	---	---	0.00754943	1.1672
219798_s_at	MEPCE	methylphosphate capping enzyme	0.00859705	1.16648
244634_at	---	---	0.000280141	1.16581
205190_at	PLS1	plastin 1 (I isoform)	0.00941643	1.16557
228029_at	ZNF721	zinc finger protein 721	0.000677386	1.1655
214911_s_at	BRD2	bromodomain containing 2	0.00190026	1.16545
201350_at	FLOT2	flotillin 2	0.000343922	1.16451
213530_at	RAB3GAP1	RAB3 GTPase activating protein subunit 1 (catalytic)	0.00558338	1.16429
203145_at	SPAG5	sperm associated antigen 5	0.0043123	1.16423
212483_at	NIPBL	Nipped-B homolog (Drosophila)	0.00172685	1.1642
225078_at	EMP2	epithelial membrane protein 2	0.0018224	1.16403
217899_at	TMEM214	transmembrane protein 214	0.00915522	1.16366
202085_at	TJP2	tight junction protein 2 (zona occludens 2)	0.00698803	1.16361
228993_s_at	NCRNA00081	non-protein coding RNA 81	0.00356337	1.16345
35671_at	GTF3C1	general transcription factor IIIC, polypeptide 1, alpha 220kDa	0.000219015	1.16281
230223_at	ZNF839	CDNA FLJ33514 fis, clone BRAMY2005648	0.00212605	1.1628
215696_s_at	SEC16A	SEC16 homolog A (S. cerevisiae)	0.00328697	1.16165
1552256_a_at	SCARB1	scavenger receptor class B, member 1	0.00242307	1.16066
1555935_s_at	HUNK	hormonally up-regulated Neu-associated kinase	0.00789285	1.16002
211977_at	GPR107	G protein-coupled receptor 107	0.00912063	1.15994
202235_at	SLC16A1	solute carrier family 16, member 1 (monocarboxylic acid transporter 1)	0.00679113	1.15961
218777_at	REEP4	receptor accessory protein 4	0.00235763	1.15935
209306_s_at	SWAP70	SWAP-70 protein	0.00393057	1.15935
1566295_at	---	---	0.00380144	1.15867
211013_x_at	PML	promyelocytic leukemia	0.00927939	1.15855
233955_x_at	CXXC5	CXXC finger 5	0.00601854	1.1585
223146_at	WDR33	WD repeat domain 33	0.000176951	1.15824
206452_x_at	PPP2R4	protein phosphatase 2A activator, regulatory subunit 4	0.00711492	1.15812
200630_x_at	SET	SET nuclear oncogene	0.00430016	1.15783
207344_at	AKAP3	A kinase (PRKA) anchor protein 3	0.00688896	1.15782
212383_at	ATP6V0A1	ATPase, H+ transporting, lysosomal V0 subunit a1	0.00750373	1.15772
218517_at	PHF17	PHD finger protein 17	0.000544844	1.15746
209935_at	ATP2C1	ATPase, Ca++ transporting, type 2C, member 1	0.0027423	1.15746
219937_at	TRHDE	thyrotropin-releasing hormone degrading enzyme	0.00564611	1.15677
204162_at	NDC80	NDC80 homolog, kinetochore complex component (S. cerevisiae)	0.00373614	1.15674
204968_at	C6orf47	chromosome 6 open reading frame 47	0.00160762	1.15635
219439_at	C1GALT1	core 1 synthase, glycoprotein-N-acetylgalactosamine 3-beta-galactosyltransferase	0.00664424	1.15618
203002_at	AMOTL2	angiomotin like 2	0.0077587	1.15612
224952_at	TANC2	tetratricopeptide repeat, ankyrin repeat and coiled-coil containing 2	0.000793795	1.15598
210589_s_at	GBA /// GBAP	glucosidase, beta; acid (includes glucosylceramidase) /// glucosidase, beta; aci	0.0044563	1.15598
235316_at	NAT8L	N-acetyltransferase 8-like (GCN5-related, putative)	0.00482048	1.15505
227738_s_at	ARMC5	armadillo repeat containing 5	0.00321721	1.15497
229253_at	THEM4	thioesterase superfamily member 4	2.19736e-05	1.15446
202756_s_at	GPC1	glypican 1	0.00221469	1.15443
224699_s_at	FAM62B	family with sequence similarity 62 (C2 domain containing) member B	0.00402982	1.154
214674_at	USP19	ubiquitin specific peptidase 19	0.00854938	1.153
242238_at	---	---	0.00587751	1.15291
208114_s_at	ISG20L2	interferon stimulated exonuclease gene 20kDa-like 2	0.000161129	1.1529
219510_at	POLQ	polymerase (DNA directed), theta	0.00917484	1.15246
209590_at	BMP7	bone morphogenetic protein 7	0.00517365	1.15165
213081_at	ZBTB22	zinc finger and BTB domain containing 22	0.00826832	1.15134
220987_s_at	C11orf17 /// NUAK2	chromosome 11 open reading frame 17 /// NUAK family, SNF1-like kinase, 2	0.000849683	1.15078
205745_x_at	ADAM17	ADAM metallopeptidase domain 17	0.0015305	1.15042
210722_at	PNLIPRP1	pancreatic lipase-related protein 1	0.00985537	1.1502
219120_at	C2orf44	chromosome 2 open reading frame 44	0.00598925	1.15003
1567410_at	ZNF135	zinc finger protein 135	0.00140942	1.14962
208685_x_at	BRD2	bromodomain containing 2	0.00976417	1.14962
228654_at	SPIN4	spindlin family, member 4	0.00365592	1.14935
213552_at	GLCE	glucuronic acid epimerase	4.73468e-05	1.14905
1555465_at	MCOLN2	mucolipin 2	0.00813609	1.14858
210793_s_at	NUP98	nucleoporin 98kDa	0.00866466	1.14856
235052_at	ZNF792	zinc finger protein 792	0.00433587	1.14851
201791_s_at	DHCR7	7-dehydrocholesterol reductase	0.00743353	1.14841
239054_at	---	---	0.00633752	1.14828
220904_at	C6orf208	chromosome 6 open reading frame 208	0.0038326	1.14797
201393_s_at	IGF2R	insulin-like growth factor 2 receptor	0.00537157	1.14789
1555270_a_at	WFS1	Wolfram syndrome 1 (wolframin)	0.00486487	1.14787
212517_at	ATRN	attractin	0.00344724	1.14764
1554312_at	RNF170	ring finger protein 170	0.00280428	1.14681
202230_s_at	CHERP	calcium homeostasis endoplasmic reticulum protein	0.00350376	1.14612
235420_at	HAPLN4	hyaluronan and proteoglycan link protein 4	0.00311335	1.14594
204343_at	ABCA3	ATP-binding cassette, sub-family A (ABC1), member 3	0.0097384	1.14568
225353_s_at	C1QC	complement component 1, q subcomponent, C chain	0.00181003	1.14543
203072_at	MYO1E	myosin IE	0.00486671	1.14509
221953_s_at	LOC729580	PREDICTED: Homo sapiens hypothetical LOC729580 (LOC729580), mRNA	0.00925887	1.1448
241519_at	HIST1H2BA	histone cluster 1, H2ba	0.001508	1.14369
230789_at	ZNF280B	zinc finger protein 280B	0.00477242	1.14348
203046_s_at	TIMELESS	timeless homolog (Drosophila)	0.00642759	1.14256
204497_at	ADCY9	adenylate cyclase 9	0.0015339	1.14208
1560097_at	FHAD1	forkhead-associated (FHA) phosphopeptide binding domain 1	0.00587817	1.14208
1556713_at	---	---	0.00576284	1.14187
222194_at	LOC100132923	similar to hCG1993470	0.0085289	1.141
210205_at	B3GALT4	UDP-Gal:betaGlcNAc beta 1,3-galactosyltransferase, polypeptide 4	0.0025164	1.14095
204267_x_at	PKMYT1	protein kinase, membrane associated tyrosine/threonine 1	0.00437264	1.14087
205294_at	BAIAP2	BAI1-associated protein 2	0.00494836	1.14064
205740_s_at	RBM42	RNA binding motif protein 42	0.00996654	1.14037
227066_at	MOBKL2C	MOB1, Mps One Binder kinase activator-like 2C (yeast)	0.00404006	1.14025
205606_at	LRP6	low density lipoprotein receptor-related protein 6	0.00217867	1.14016
209897_s_at	SLIT2	slit homolog 2 (Drosophila)	0.000952745	1.13983
225370_at	PYGO2	pygopus homolog 2 (Drosophila)	0.0094979	1.1393
226714_at	SAMD4B	sterile alpha motif domain containing 4B	0.00324643	1.13919
39891_at	ZNF710	zinc finger protein 710	0.00805197	1.13912
1553703_at	ZNF791	zinc finger protein 791	0.00906794	1.1384
236247_at	NSUN4	NOL1/NOP2/Sun domain family, member 4	0.00539986	1.1383
238768_at	C2orf68	chromosome 2 open reading frame 68	0.00870518	1.1379
1552628_a_at	HERPUD2	HERPUD family member 2	0.00123364	1.13778
240019_at	---	---	0.00549052	1.13773
201671_x_at	USP14	ubiquitin specific peptidase 14 (tRNA-guanine transglycosylase)	0.00708049	1.13698
219626_at	MAP7D3	MAP7 domain containing 3	0.00131669	1.1365
1568751_at	RGS13	regulator of G-protein signaling 13	0.000974121	1.13622
203183_s_at	SMARCD1	SWI/SNF related, matrix associated, actin dependent regulator of chromatin, subf	0.00961633	1.13575
222449_at	PMEPA1	prostate transmembrane protein, androgen induced 1	0.00632745	1.13566
201930_at	MCM6	minichromosome maintenance complex component 6	0.00304739	1.13544
32811_at	MYO1C	myosin IC	0.00069536	1.1354
204805_s_at	H1FX	H1 histone family, member X	1.55405e-05	1.13513
1556678_a_at	---	---	0.00838821	1.13488
215407_s_at	ASTN2	astrotactin 2	0.00974158	1.13482
209487_at	RBPMS	RNA binding protein with multiple splicing	0.00433244	1.13444
213275_x_at	CTSB	cathepsin B	0.00884678	1.13378
238406_x_at	SEZ6L2	seizure related 6 homolog (mouse)-like 2	0.00379061	1.13374
1554085_at	DDX51	DEAD (Asp-Glu-Ala-Asp) box polypeptide 51	0.00335297	1.13367
209710_at	GATA2	GATA binding protein 2	0.000169754	1.13321
202926_at	NAG	neuroblastoma-amplified protein	0.00762959	1.13319
220206_at	ZMYM1	zinc finger, MYM-type 1	0.007069	1.1329
238038_at	---	---	0.00465142	1.13202
206137_at	RIMS2	regulating synaptic membrane exocytosis 2	0.00675894	1.13181
217844_at	CTDSP1	CTD (carboxy-terminal domain, RNA polymerase II, polypeptide A) small phosphatas	0.00852253	1.13131
220289_s_at	AIM1L	absent in melanoma 1-like	0.00327107	1.13117
203731_s_at	ZKSCAN5	zinc finger with KRAB and SCAN domains 5	0.00115607	1.13105
241143_at	---	---	0.00329164	1.13101
242351_at	---	---	0.00737996	1.13088
1557354_at	SOS1	son of sevenless homolog 1 (Drosophila)	4.00177e-05	1.13038
229558_at	---	---	0.000457416	1.13034
230528_s_at	MGC2752	hypothetical LOC65996	0.00709234	1.12926
221865_at	C9orf91	chromosome 9 open reading frame 91	0.00806364	1.12876
203902_at	HEPH	hephaestin	0.00451797	1.12872
204510_at	CDC7	cell division cycle 7 homolog (S. cerevisiae)	0.00672263	1.12861
228890_at	ATOH8	atonal homolog 8 (Drosophila)	0.00871693	1.12855
212953_x_at	CALR	calreticulin	0.00499535	1.12833
242722_at	LMO7	LIM domain 7	0.00838823	1.12821
213424_at	KIAA0895	KIAA0895	0.00394074	1.1277
211040_x_at	GTSE1	G-2 and S-phase expressed 1	0.00381996	1.12724
233970_s_at	TRMT6	tRNA methyltransferase 6 homolog (S. cerevisiae)	0.00283478	1.12697
217931_at	CNPY3	canopy 3 homolog (zebrafish)	0.00264437	1.12667
223284_at	NAT14	N-acetyltransferase 14 (GCN5-related, putative)	0.00610317	1.12645
227540_at	EEFSEC	eukaryotic elongation factor, selenocysteine-tRNA-specific	0.000748426	1.126
202122_s_at	M6PRBP1	mannose-6-phosphate receptor binding protein 1	0.00308645	1.12594
220744_s_at	IFT122	intraflagellar transport 122 homolog (Chlamydomonas)	0.00897295	1.1257
202550_s_at	VAPB	VAMP (vesicle-associated membrane protein)-associated protein B and C	0.00724207	1.12567
232983_s_at	SERGEF	secretion regulating guanine nucleotide exchange factor	0.00742663	1.12564
226612_at	FLJ25076	similar to CG4502-PA	0.00533651	1.12553
226548_at	SBK1	SH3-binding domain kinase 1	0.00106851	1.12543
203188_at	B3GNT1	UDP-GlcNAc:betaGal beta-1,3-N-acetylglucosaminyltransferase 1	0.00844254	1.1254
231780_at	GBGT1	globoside alpha-1,3-N-acetylgalactosaminyltransferase 1	0.00214452	1.12537
243888_at	---	---	0.00788141	1.12521
218735_s_at	ZNF544	zinc finger protein 544	0.00545107	1.125
224859_at	CD276	CD276 molecule	0.00775703	1.12496
227344_at	IKZF1	IKAROS family zinc finger 1 (Ikaros)	0.00703638	1.12489
241199_x_at	DPPA4	developmental pluripotency associated 4	0.0069187	1.12417
224925_at	PREX1	phosphatidylinositol-3,4,5-trisphosphate-dependent Rac exchange factor 1	0.00323	1.12396
1569077_x_at	ZNF836	zinc finger protein 836	0.00212011	1.12387
216847_at	---	---	0.00120845	1.12366
202870_s_at	CDC20	cell division cycle 20 homolog (S. cerevisiae)	0.00187322	1.12335
232203_at	---	---	0.00448095	1.12331
226916_x_at	DPP9	dipeptidyl-peptidase 9	0.000631527	1.12289
222397_at	EFTUD2	elongation factor Tu GTP binding domain containing 2	0.00256249	1.1228
1567282_at	OR1J4	olfactory receptor, family 1, subfamily J, member 4	0.00515127	1.12258
217802_s_at	NUCKS1	nuclear casein kinase and cyclin-dependent kinase substrate 1	0.00092878	1.12257
225060_at	LRP11	low density lipoprotein receptor-related protein 11	0.00611184	1.12197
200687_s_at	SF3B3	splicing factor 3b, subunit 3, 130kDa	0.00873056	1.12131
222359_x_at	KDSR	3-ketodihydrosphingosine reductase	0.00184326	1.12118
243927_x_at	KIAA1429	KIAA1429	0.00829868	1.12116
204686_at	IRS1	insulin receptor substrate 1	0.000440045	1.1211
242155_x_at	---	---	0.0011571	1.12101
222768_s_at	TRMT6	tRNA methyltransferase 6 homolog (S. cerevisiae)	0.00858103	1.1208
218902_at	NOTCH1	Notch homolog 1, translocation-associated (Drosophila)	0.00471676	1.12079
213399_x_at	RPN2	ribophorin II	0.00378564	1.12064
1553789_a_at	C21orf58	chromosome 21 open reading frame 58	0.00231441	1.12061
229605_at	CYB5RL	cytochrome b5 reductase-like	0.00683999	1.11938
226224_at	FOXK2	forkhead box K2	0.00193575	1.11896
207370_at	IBSP	integrin-binding sialoprotein	0.00722399	1.11887
238447_at	RBMS3	RNA binding motif, single stranded interacting protein	0.00147947	1.11832
1569316_at	---	---	0.00579148	1.11825
228575_at	IL20RB	interleukin 20 receptor beta	0.00599812	1.11819
227377_at	IGF2BP1	insulin-like growth factor 2 mRNA binding protein 1	0.00489645	1.11795
213491_x_at	RPN2	ribophorin II	0.00588873	1.11766
232340_at	LOC388889	hypothetical LOC388889	0.00619373	1.11733
217716_s_at	SEC61A1	Sec61 alpha 1 subunit (S. cerevisiae)	0.00287314	1.11727
209197_at	SYT11	synaptotagmin XI	0.0036121	1.11689
58308_at	TRIM62	tripartite motif-containing 62	0.00179743	1.1168
219985_at	HS3ST3A1	heparan sulfate (glucosamine) 3-O-sulfotransferase 3A1	0.00254218	1.1165
222128_at	NSUN6	NOL1/NOP2/Sun domain family, member 6	0.00732929	1.11634
210931_at	RNF6	ring finger protein (C3H2C3 type) 6	0.00078962	1.11577
215679_at	---	---	0.00216071	1.11571
235333_at	B4GALT6	UDP-Gal:betaGlcNAc beta 1,4- galactosyltransferase, polypeptide 6	0.00227808	1.11523
209345_s_at	PI4K2A	phosphatidylinositol 4-kinase type 2 alpha	0.00446917	1.1152
224896_s_at	TTL	tubulin tyrosine ligase	0.00211926	1.11451
1561386_at	---	---	0.0053279	1.11423
225127_at	TMEM181	transmembrane protein 181	0.00224853	1.1141
219955_at	L1TD1	LINE-1 type transposase domain containing 1	0.00986268	1.11409
203250_at	RBM16	RNA binding motif protein 16	0.00441971	1.11406
227430_at	ZC3H10	zinc finger CCCH-type containing 10	0.00632895	1.11397
232795_at	---	---	0.00374255	1.11369
219096_at	ARMC7	armadillo repeat containing 7	0.00615331	1.11344
213411_at	---	---	0.00960525	1.11318
204481_at	BRPF1	bromodomain and PHD finger containing, 1	0.000821277	1.11252
208871_at	ATN1	atrophin 1	0.00991803	1.11207
227538_at	MED26	mediator complex subunit 26	0.00201252	1.11154
213302_at	PFAS	phosphoribosylformylglycinamidine synthase	0.00505693	1.11153
232562_at	---	---	0.00530476	1.11134
220104_at	ZC3HAV1	zinc finger CCCH-type, antiviral 1	0.00316351	1.11133
238598_s_at	---	---	0.000115134	1.11109
212803_at	NAB2	NGFI-A binding protein 2 (EGR1 binding protein 2)	0.00710114	1.11107
213452_at	ZNF184	zinc finger protein 184	0.00247052	1.11102
214987_at	GAB1	GRB2-associated binding protein 1	0.00544189	1.11088
1554043_a_at	---	---	0.00765108	1.11086
236551_at	ZNF311	zinc finger protein 311	0.00745718	1.11053
233589_x_at	C9orf167	chromosome 9 open reading frame 167	0.00121587	1.11014
230357_at	---	---	0.00839542	1.11005
238412_at	LOC100131998	hypothetical protein LOC100131998	0.00426896	1.10937
240973_s_at	---	---	0.00259806	1.10933
227461_at	STON2	stonin 2	0.00577187	1.10926
214178_s_at	SOX2	Sox-2 mRNA (partial)	0.00901161	1.10919
221536_s_at	LSG1	large subunit GTPase 1 homolog (S. cerevisiae)	0.00435216	1.10893
233016_at	---	---	0.00137708	1.10878
1566101_at	TTLL5	Tubulin tyrosine ligase-like family, member 5, mRNA (cDNA clone IMAGE:3868578)	0.00366388	1.10872
223382_s_at	ZNRF1	zinc and ring finger 1	0.000826382	1.10818
227839_at	MBD5	methyl-CpG binding domain protein 5	0.00637263	1.10781
201215_at	PLS3	plastin 3 (T isoform)	0.00546774	1.10772
216054_x_at	MYL4	myosin, light chain 4, alkali; atrial, embryonic	0.00595322	1.10769
1560604_at	---	---	0.00879946	1.10747
201673_s_at	GYS1	glycogen synthase 1 (muscle)	0.00485776	1.10743
207318_s_at	CDC2L5	cell division cycle 2-like 5 (cholinesterase-related cell division controller)	0.00457618	1.10739
1569062_s_at	IQGAP3	IQ motif containing GTPase activating protein 3	0.00494199	1.10715
1566402_at	SNORA68	small nucleolar RNA, H/ACA box 68	0.0083894	1.10713
230691_at	STX1B	Syntaxin 1B (STX1B), mRNA	0.00861988	1.10681
203774_at	MTR	5-methyltetrahydrofolate-homocysteine methyltransferase	0.00293721	1.10669
1553286_at	ZNF555	zinc finger protein 555	0.00389237	1.10667
1553828_at	FAM55A	family with sequence similarity 55, member A	0.00966323	1.10652
1561202_at	---	---	0.00715976	1.10627
229378_at	STOX1	storkhead box 1	0.000819772	1.10586
229661_at	SALL4	sal-like 4 (Drosophila)	0.000428785	1.10577
201907_x_at	DVL3	dishevelled, dsh homolog 3 (Drosophila)	0.0075879	1.10571
231563_at	---	---	0.00971558	1.10557
230166_at	KIAA1958	KIAA1958	0.00623783	1.10517
216973_s_at	HOXB7	homeobox B7	0.0059293	1.10498
1566514_at	CWF19L2	CWF19-like 2, cell cycle control (S. pombe), mRNA (cDNA clone IMAGE:5392078)	0.00332742	1.10438
1566994_at	---	---	0.00312974	1.10436
216656_at	---	---	0.00818572	1.10436
217796_s_at	NPLOC4	nuclear protein localization 4 homolog (S. cerevisiae)	0.00331221	1.10435
218987_at	ATF7IP	activating transcription factor 7 interacting protein	0.000847058	1.10427
1553229_at	ZNF572	zinc finger protein 572	0.00648514	1.10418
237563_s_at	LOC440731	similar to hCG1817424	0.00502372	1.10416
228785_at	ZNF281	Full length insert cDNA clone ZE09A11	0.0074131	1.10415
239598_s_at	LPCAT2	lysophosphatidylcholine acyltransferase 2	0.00283119	1.10414
1559432_at	CCBP2	chemokine binding protein 2	0.00903094	1.10366
241735_at	---	---	0.0095285	1.10344
202415_s_at	HSPBP1	HSPA (heat shock 70kDa) binding protein, cytoplasmic cochaperone 1	0.000886963	1.1033
227072_at	RTTN	rotatin	0.00546614	1.10324
226297_at	---	---	0.000374023	1.10316
1555393_s_at	C21orf67	chromosome 21 open reading frame 67	0.00242644	1.1031
201790_s_at	DHCR7	7-dehydrocholesterol reductase	0.00242718	1.10302
224833_at	ETS1	v-ets erythroblastosis virus E26 oncogene homolog 1 (avian)	0.00752731	1.10294
230029_x_at	UBR3	ubiquitin protein ligase E3 component n-recognin 3 (putative)	0.00941333	1.10259
228088_at	SESTD1	SEC14 and spectrin domains 1	0.00755695	1.1024
225432_s_at	CSRP2BP	CSRP2 binding protein	0.00308778	1.10235
218603_at	HECA	headcase homolog (Drosophila)	0.00969856	1.10224
221614_s_at	RPH3AL	rabphilin 3A-like (without C2 domains)	0.00292264	1.10217
216043_x_at	---	---	0.00320981	1.10215
225961_at	KLHDC5	kelch domain containing 5	0.00410737	1.10207
225139_at	---	---	0.00678647	1.10173
1561303_at	---	---	0.00915437	1.10129
206556_at	CLUL1	clusterin-like 1 (retinal)	0.00200729	1.10123
204925_at	CTNS	cystinosis, nephropathic	0.000404273	1.10119
1566924_at	---	---	0.00144554	1.10109
244283_x_at	---	---	0.00321824	1.10104
205299_s_at	BTN2A2	butyrophilin, subfamily 2, member A2	0.00532948	1.10093
219250_s_at	FLRT3	fibronectin leucine rich transmembrane protein 3	0.00671671	1.10072
1558103_a_at	---	---	0.00438092	1.1004
225780_at	RSC1A1	regulatory solute carrier protein, family 1, member 1	0.00748692	1.10032
241813_at	MBD1	methyl-CpG binding domain protein 1	0.00330436	1.10026
218555_at	ANAPC2	anaphase promoting complex subunit 2	0.00555384	1.0997
204914_s_at	SOX11	SRY (sex determining region Y)-box 11	0.00761865	1.09952
1566576_at	---	---	0.00133528	1.09926
231181_at	---	---	0.00793024	1.09903
1555933_at	KIAA2013	KIAA2013	0.00263965	1.099
207739_s_at	GAGE1 /// GAGE12F /// GAGE12G /// GAGE12I /// GAGE12J /// GAGE2A /// GAGE2B /// GAGE2C /// GAGE2D /// GAGE2E /// GAGE3 /// GAGE4 /// GAGE5 /// GAGE6 /// GAGE7 /// GAGE8	G antigen 1 /// G antigen 12F /// G antigen 12G /// G antigen 12I /// G antigen	0.00933911	1.09891
234607_at	ARRDC1	arrestin domain containing 1	0.0091318	1.09862
222604_at	GTF3C3	general transcription factor IIIC, polypeptide 3, 102kDa	0.000732031	1.09848
225522_at	AAK1	AP2 associated kinase 1	0.00627739	1.09819
205596_s_at	SMURF2	SMAD specific E3 ubiquitin protein ligase 2	0.00319026	1.09805
212350_at	TBC1D1	TBC1 (tre-2/USP6, BUB2, cdc16) domain family, member 1	0.00866462	1.09797
221274_s_at	LMAN2L	lectin, mannose-binding 2-like	0.00207093	1.09778
213891_s_at	TCF4	transcription factor 4	0.00303482	1.09752
230070_at	CNIH2	cornichon homolog 2 (Drosophila)	0.00396485	1.09744
233507_at	---	---	0.00881563	1.09709
232803_at	FLJ31958	hypothetical protein FLJ31958	0.00936677	1.09699
1555464_at	IFIH1	interferon induced with helicase C domain 1	0.00888947	1.09692
1561125_at	MTHFD1L	Methylenetetrahydrofolate dehydrogenase (NADP+ dependent) 1-like (MTHFD1L), mRNA	0.00220987	1.09687
228017_s_at	NKAIN4	Na+/K+ transporting ATPase interacting 4	0.00100422	1.09677
1556645_s_at	---	---	4.80568e-05	1.0967
221963_x_at	---	---	0.000134064	1.0967
241789_at	---	---	0.00306648	1.09668
212222_at	PSME4	proteasome (prosome, macropain) activator subunit 4	0.00660854	1.09648
225725_at	---	---	0.00835819	1.09637
1570146_at	---	---	0.00729876	1.09627
215461_at	ZNRF4	zinc and ring finger 4	0.00257371	1.09602
232950_s_at	PITPNM2	phosphatidylinositol transfer protein, membrane-associated 2	0.00844269	1.09586
221767_x_at	HDLBP	high density lipoprotein binding protein	0.0017235	1.09584
231779_at	IRAK2	interleukin-1 receptor-associated kinase 2	0.00426115	1.09569
242072_at	---	---	0.0064608	1.09566
202622_s_at	ATXN2	ataxin 2	0.00397216	1.09551
238453_at	FGFBP3	fibroblast growth factor binding protein 3	0.00139133	1.09474
232857_at	POLR3H	polymerase (RNA) III (DNA directed) polypeptide H (22.9kD)	0.00420688	1.0944
1559406_at	ANKRD18A	ankyrin repeat domain 18A	0.0003738	1.09439
1557139_at	---	---	0.000232042	1.09438
214893_x_at	HCN2	hyperpolarization activated cyclic nucleotide-gated potassium channel 2	0.0050385	1.09414
203700_s_at	DIO2	deiodinase, iodothyronine, type II	0.0080953	1.09407
212439_at	IP6K1	inositol hexakisphosphate kinase 1	0.00400384	1.09402
204037_at	LPAR1	lysophosphatidic acid receptor 1	0.00551891	1.09398
202639_s_at	RANBP3	RAN binding protein 3	0.00308529	1.09367
213656_s_at	KLC1	kinesin light chain 1	0.00415216	1.09358
208912_s_at	CNP	2',3'-cyclic nucleotide 3' phosphodiesterase	0.00343698	1.09352
1555579_s_at	PTPRM	protein tyrosine phosphatase, receptor type, M	0.00651212	1.09349
222765_x_at	ESF1	ESF1, nucleolar pre-rRNA processing protein, homolog (S. cerevisiae)	0.00534526	1.09325
237538_at	---	---	0.0040385	1.09309
208384_s_at	MID2	midline 2	0.00601746	1.09297
220088_at	C5AR1	complement component 5a receptor 1	0.00261664	1.09287
227985_at	---	---	0.00452269	1.09275
203651_at	ZFYVE16	zinc finger, FYVE domain containing 16	0.0005411	1.09261
228145_s_at	ZNF398	zinc finger protein 398	0.00619601	1.0921
234000_s_at	PTPLAD1	protein tyrosine phosphatase-like A domain containing 1	0.00598313	1.09205
214043_at	PTPRD	protein tyrosine phosphatase, receptor type, D	0.00656951	1.09205
206518_s_at	RGS9	regulator of G-protein signaling 9	0.0026981	1.0919
212399_s_at	VGLL4	vestigial like 4 (Drosophila)	0.00333513	1.0919
203235_at	THOP1	thimet oligopeptidase 1	0.0037093	1.09187
1566424_at	---	---	0.00987627	1.09174
221539_at	EIF4EBP1	eukaryotic translation initiation factor 4E binding protein 1	0.00347397	1.09156
234717_at	---	---	0.00891183	1.09154
239761_at	GCNT1	glucosaminyl (N-acetyl) transferase 1, core 2 (beta-1,6-N-acetylglucosaminyltran	0.00375191	1.09112
203593_at	CD2AP	CD2-associated protein	0.00234824	1.09071
1564548_at	hCG_1999814	hCG1999814	0.00675184	1.09067
221304_at	UGT1A10 /// UGT1A6 /// UGT1A7 /// UGT1A8	UDP glucuronosyltransferase 1 family, polypeptide A10 /// UDP glucuronosyltransf	0.000519439	1.09062
1558082_at	C9orf93	chromosome 9 open reading frame 93	0.00234579	1.0905
201719_s_at	EPB41L2	erythrocyte membrane protein band 4.1-like 2	0.000429888	1.09026
215690_x_at	GPAA1	glycosylphosphatidylinositol anchor attachment protein 1 homolog (yeast)	0.00464291	1.08977
212318_at	TNPO3	transportin 3	0.000353069	1.08976
200989_at	HIF1A	hypoxia inducible factor 1, alpha subunit (basic helix-loop-helix transcription	0.00746275	1.08973
213932_x_at	HLA-A	major histocompatibility complex, class I, A	0.00289111	1.08945
225076_s_at	ZNFX1	zinc finger, NFX1-type containing 1	0.00464161	1.0893
204549_at	IKBKE	inhibitor of kappa light polypeptide gene enhancer in B-cells, kinase epsilon	0.000355757	1.08929
231092_s_at	ZNRF1	CDNA FLJ58842 complete cds, highly similar to Homo sapiens zinc and ring finger	0.00401348	1.089
217925_s_at	C6orf106	chromosome 6 open reading frame 106	0.00133416	1.08895
200752_s_at	CAPN1	calpain 1, (mu/I) large subunit	0.00231102	1.08881
234079_at	---	---	0.00962749	1.08873
239502_at	---	---	0.00239444	1.08871
220734_s_at	GLTPD1 /// LOC727825	glycolipid transfer protein domain containing 1 /// hypothetical LOC727825	0.00933801	1.08851
200058_s_at	SNRNP200	small nuclear ribonucleoprotein 200kDa (U5)	0.0010017	1.08837
241758_at	---	---	0.00683467	1.08837
1553442_a_at	CNTNAP4	contactin associated protein-like 4	0.000944493	1.08829
235971_at	---	---	0.000711367	1.08823
201288_at	ARHGDIB	Rho GDP dissociation inhibitor (GDI) beta	0.00487413	1.08805
206631_at	PTGER2	prostaglandin E receptor 2 (subtype EP2), 53kDa	0.00205507	1.08762
225630_at	EEPD1	endonuclease/exonuclease/phosphatase family domain containing 1	0.00597541	1.08737
210624_s_at	ILVBL	ilvB (bacterial acetolactate synthase)-like	0.00648578	1.08727
1557123_a_at	CHADL	chondroadherin-like	0.00887307	1.08713
226392_at	---	---	0.00647741	1.08703
243044_at	---	---	0.00183097	1.08669
207761_s_at	METTL7A	methyltransferase like 7A	0.00304389	1.08664
235220_at	---	---	0.00821889	1.08661
214636_at	CALCB	calcitonin-related polypeptide beta	0.00578653	1.08639
200765_x_at	CTNNA1	catenin (cadherin-associated protein), alpha 1, 102kDa	0.00643458	1.08639
236302_at	PPM1E	protein phosphatase 1E (PP2C domain containing)	0.00122595	1.08636
242976_at	---	---	0.00662974	1.0863
1556404_a_at	LOC441208	hypothetical gene supported by AK094370	0.0085747	1.08611
202462_s_at	DDX46	DEAD (Asp-Glu-Ala-Asp) box polypeptide 46	0.00660517	1.08586
226970_at	FBXO33	F-box protein 33	0.000741879	1.08574
201202_at	PCNA	proliferating cell nuclear antigen	0.00685764	1.08543
1556499_s_at	COL1A1	collagen, type I, alpha 1	0.00937088	1.08501
228390_at	---	---	0.00511732	1.08496
218917_s_at	ARID1A	AT rich interactive domain 1A (SWI-like)	0.00352425	1.0849
205322_s_at	MTF1	metal-regulatory transcription factor 1	0.00268465	1.08444
234818_at	TMEM108	transmembrane protein 108	0.00973802	1.08444
35254_at	TRAFD1	TRAF-type zinc finger domain containing 1	0.00595719	1.08437
219353_at	NHLRC2	NHL repeat containing 2	0.00277215	1.08414
58367_s_at	ZNF419	zinc finger protein 419	0.00585573	1.08404
227569_at	LNX2	ligand of numb-protein X 2	0.00771603	1.08403
226129_at	FAM83H	family with sequence similarity 83, member H	0.000180737	1.08398
212533_at	WEE1	WEE1 homolog (S. pombe)	0.000832095	1.08361
226449_at	CEP120	centrosomal protein 120kDa	0.00434542	1.08347
204920_at	CPS1	carbamoyl-phosphate synthetase 1, mitochondrial	0.00438438	1.0834
219361_s_at	AEN	apoptosis enhancing nuclease	0.00964155	1.08327
208751_at	NAPA	N-ethylmaleimide-sensitive factor attachment protein, alpha	0.00657061	1.08311
1555890_at	OR2A20P /// OR2A9P	olfactory receptor, family 2, subfamily A, member 20 pseudogene /// olfactory re	0.00835401	1.08286
225117_at	KIAA1267	KIAA1267	0.00187789	1.08278
205085_at	ORC1L	origin recognition complex, subunit 1-like (yeast)	0.0027787	1.08271
203127_s_at	SPTLC2	serine palmitoyltransferase, long chain base subunit 2	0.00083506	1.08247
215497_s_at	WDTC1	WD and tetratricopeptide repeats 1	0.00672435	1.08232
201618_x_at	GPAA1	glycosylphosphatidylinositol anchor attachment protein 1 homolog (yeast)	0.00198222	1.08224
201770_at	SNRPA	small nuclear ribonucleoprotein polypeptide A	0.0075842	1.08214
204694_at	AFP	alpha-fetoprotein	0.00236524	1.08204
37965_at	PARVB	parvin, beta	0.0036977	1.08202
240191_at	ZNF543	Clone L2-6 zinc finger protein	0.00677997	1.08197
233144_s_at	RASAL1	RAS protein activator like 1 (GAP1 like)	0.00447737	1.0819
210416_s_at	CHEK2	CHK2 checkpoint homolog (S. pombe)	0.000543756	1.08189
235156_at	---	---	0.00328376	1.08166
206096_at	ZNF35	zinc finger protein 35	0.00796686	1.0814
1559737_at	---	---	0.00831879	1.08121
202993_at	ILVBL	ilvB (bacterial acetolactate synthase)-like	0.00127193	1.08119
229886_at	C5orf34	chromosome 5 open reading frame 34	0.00904137	1.08096
233041_x_at	---	---	0.00226541	1.0809
203327_at	IDE	insulin-degrading enzyme	0.00817198	1.08072
202056_at	KPNA1	karyopherin alpha 1 (importin alpha 5)	0.00130852	1.0807
204123_at	LIG3	ligase III, DNA, ATP-dependent	0.000802933	1.0805
229167_at	---	---	0.00175322	1.08048
225167_at	FRMD4A	FERM domain containing 4A	0.00687722	1.08045
221521_s_at	GINS2	GINS complex subunit 2 (Psf2 homolog)	0.00306224	1.08027
207002_s_at	PLAGL1	pleiomorphic adenoma gene-like 1	0.00627216	1.08003
240579_at	NAG	neuroblastoma-amplified protein	0.00739247	1.08003
205042_at	GNE	glucosamine (UDP-N-acetyl)-2-epimerase/N-acetylmannosamine kinase	0.00706698	1.08001
206138_s_at	PI4KB	phosphatidylinositol 4-kinase, catalytic, beta	0.00220993	1.07996
230561_s_at	C2orf67	chromosome 2 open reading frame 67	0.0037754	1.0798
202779_s_at	LOC731049 /// UBE2S	similar to Ubiquitin-conjugating enzyme E2S (Ubiquitin-conjugating enzyme E2-24	0.00854966	1.07978
207074_s_at	SLC18A1	solute carrier family 18 (vesicular monoamine), member 1	0.00794611	1.07962
243949_at	---	---	0.00750604	1.07957
1570628_at	---	---	0.00393608	1.07948
215902_at	---	---	0.004545	1.07924
220293_at	CATSPERB	cation channel, sperm-associated, beta	0.00888776	1.07924
218833_at	ZAK	sterile alpha motif and leucine zipper containing kinase AZK	0.00803926	1.07915
201088_at	KPNA2 /// LOC728860	karyopherin alpha 2 (RAG cohort 1, importin alpha 1) /// karyopherin alpha-2 sub	0.00339287	1.07891
1564665_at	---	---	0.00944671	1.07872
234368_at	---	---	0.00470605	1.0785
215218_s_at	WDR62	WD repeat domain 62	0.00414014	1.07811
223228_at	LDOC1L	leucine zipper, down-regulated in cancer 1-like	0.00867216	1.07785
209031_at	CADM1	cell adhesion molecule 1	0.00550656	1.07778
209528_s_at	TELO2	TEL2, telomere maintenance 2, homolog (S. cerevisiae)	0.00584501	1.07749
1556051_a_at	BICD1	bicaudal D homolog 1 (Drosophila)	0.000557301	1.07732
1569560_at	HIRA	HIR histone cell cycle regulation defective homolog A (S. cerevisiae), mRNA (cDN	0.00554114	1.07708
208349_at	TRPA1	transient receptor potential cation channel, subfamily A, member 1	0.000786349	1.07702
216878_x_at	HAB1	B1 for mucin	0.00117874	1.07633
206733_at	TULP2	tubby like protein 2	0.00184964	1.07617
210745_at	ONECUT1	one cut homeobox 1	0.00606244	1.07598
204812_at	ZW10	ZW10, kinetochore associated, homolog (Drosophila)	0.00871156	1.07574
201890_at	RRM2	ribonucleotide reductase M2 polypeptide	0.00777956	1.07552
55616_at	PERLD1	per1-like domain containing 1	0.00624277	1.07536
231945_at	FILIP1	filamin A interacting protein 1	2.14575e-05	1.07521
1554386_at	CST9	cystatin 9 (testatin)	0.00863623	1.07518
243354_at	HYDIN /// HYDIN2	hydrocephalus inducing homolog (mouse) /// hydrocephalus inducing homolog 2 (mou	0.00232172	1.07514
212892_at	ZNF282	zinc finger protein 282	0.00727357	1.07513
228502_at	---	---	0.00123525	1.075
231867_at	ODZ2	odz, odd Oz/ten-m homolog 2 (Drosophila)	0.00726047	1.07487
1570038_at	ZNF595	Zinc finger protein 595, mRNA (cDNA clone MGC:33938 IMAGE:5297405)	0.000728477	1.07441
1566080_at	---	---	0.00130206	1.07425
221864_at	ORAI3	ORAI calcium release-activated calcium modulator 3	0.00704222	1.07424
231442_at	ZPBP2	zona pellucida binding protein 2	0.00893215	1.07412
244198_at	RANBP17	CDNA FLJ55390 complete cds, highly similar to Ran-binding protein 17	0.00666002	1.07384
225950_at	---	---	0.00293112	1.07368
228324_at	C9orf41	chromosome 9 open reading frame 41	0.00835664	1.07361
207149_at	CDH12	cadherin 12, type 2 (N-cadherin 2)	0.00561356	1.07343
210964_s_at	GYG2	glycogenin 2	0.00691209	1.07301
226062_x_at	FAM63A	family with sequence similarity 63, member A	0.00443518	1.07242
209183_s_at	C10orf10	chromosome 10 open reading frame 10	0.00696569	1.07242
203525_s_at	APC	adenomatous polyposis coli	0.00762726	1.07231
227040_at	NHLRC3	NHL repeat containing 3	0.00351157	1.07208
232212_at	PLEKHA8	pleckstrin homology domain containing, family A (phosphoinositide binding specif	0.000114772	1.07199
224742_at	ABHD12	abhydrolase domain containing 12	0.00500609	1.07197
1567000_at	---	---	0.00725393	1.07172
242668_x_at	SPAG4L	sperm associated antigen 4-like	0.00903964	1.07168
211060_x_at	GPAA1	glycosylphosphatidylinositol anchor attachment protein 1 homolog (yeast)	0.000662849	1.07151
222404_x_at	PTPLAD1	protein tyrosine phosphatase-like A domain containing 1	0.00904791	1.07121
234544_at	ARHGEF12	Rho guanine nucleotide exchange factor (GEF) 12	0.00971185	1.07104
227981_at	CYB561D1	cytochrome b-561 domain containing 1	0.00633758	1.07098
206083_at	BAI1	brain-specific angiogenesis inhibitor 1	0.00747054	1.07087
244767_at	---	---	0.00537735	1.07059
206613_s_at	TAF1A	TATA box binding protein (TBP)-associated factor, RNA polymerase I, A, 48kDa	0.0092577	1.07039
222919_at	TRDN	triadin	0.00204401	1.07038
1557817_a_at	LOC100131941	HSPC103	0.00293931	1.07028
237755_s_at	WDR16	CDNA FLJ37528 fis, clone BRCAN2012408	0.00605405	1.0702
201553_s_at	LAMP1	lysosomal-associated membrane protein 1	0.00208952	1.0699
1556491_at	---	---	0.00274523	1.06935
212153_at	POGZ	pogo transposable element with ZNF domain	0.00681662	1.06909
202152_x_at	USF2	upstream transcription factor 2, c-fos interacting	0.00766163	1.06889
1560903_at	---	---	0.00774308	1.06858
241147_at	---	---	0.00138389	1.06856
211766_s_at	PNLIPRP2	pancreatic lipase-related protein 2	0.0078623	1.06832
202324_s_at	ACBD3	acyl-Coenzyme A binding domain containing 3	0.00971733	1.0679
224027_at	CCL28	chemokine (C-C motif) ligand 28	0.00133647	1.06761
226394_at	2009-03-02	membrane-associated ring finger (C3HC4) 5	0.00546211	1.0675
236105_at	---	---	0.00561798	1.06687
1555443_at	C10orf96	chromosome 10 open reading frame 96	0.00677515	1.06687
217541_x_at	ZNF816A	zinc finger protein 816A	0.0074123	1.06678
224683_at	FBXO18	F-box protein, helicase, 18	0.00385789	1.06646
1552291_at	PIGX	phosphatidylinositol glycan anchor biosynthesis, class X	0.00282332	1.06639
244495_x_at	C18orf45	chromosome 18 open reading frame 45	0.00887752	1.06637
242640_at	C19orf55	chromosome 19 open reading frame 55	0.0019439	1.06625
209045_at	XPNPEP1	X-prolyl aminopeptidase (aminopeptidase P) 1, soluble	0.0055467	1.06597
206639_x_at	HTN1	histatin 1	0.00566757	1.06594
223603_at	RNF112	ring finger protein 112	0.00527988	1.06574
239047_at	FAM122C	Hypothetical protein BC017868, mRNA (cDNA clone IMAGE:4072765)	0.00264077	1.06563
204351_at	S100P	S100 calcium binding protein P	0.00985729	1.06563
206201_s_at	MEOX2	mesenchyme homeobox 2	0.00692366	1.06515
220367_s_at	SAP130	Sin3A-associated protein, 130kDa	0.00993033	1.06492
241431_at	---	---	0.006566	1.06482
224921_at	SCAMP2	secretory carrier membrane protein 2	0.00717105	1.06461
235723_at	BNC2	basonuclin 2	0.00509294	1.06439
43977_at	TMEM161A	transmembrane protein 161A	0.00463276	1.06429
223139_s_at	DHX36	DEAH (Asp-Glu-Ala-His) box polypeptide 36	0.00250263	1.06387
242016_at	---	---	0.00862199	1.06376
205239_at	AREG /// AREGB	amphiregulin /// amphiregulin B	0.00729672	1.06369
204871_at	MTERF	mitochondrial transcription termination factor	0.00977205	1.06368
219764_at	FZD10	frizzled homolog 10 (Drosophila)	0.0021321	1.06341
226795_at	---	---	0.00802344	1.06341
225271_at	TMEM63B	transmembrane protein 63B	0.0048653	1.06339
201198_s_at	PSMD1	proteasome (prosome, macropain) 26S subunit, non-ATPase, 1	0.00107945	1.06313
200597_at	EIF3A	eukaryotic translation initiation factor 3, subunit A	0.00570057	1.06311
213073_at	ZFYVE26	zinc finger, FYVE domain containing 26	0.000840695	1.06302
209550_at	NDN	necdin homolog (mouse)	0.000115246	1.06262
218088_s_at	RRAGC	Ras-related GTP binding C	0.00475622	1.06242
226535_at	ITGB6	integrin, beta 6	0.00346711	1.0623
207044_at	THRB	thyroid hormone receptor, beta (erythroblastic leukemia viral (v-erb-a) oncogene	0.000279555	1.06229
201528_at	RPA1	replication protein A1, 70kDa	0.00740754	1.06227
217640_x_at	C18orf24	chromosome 18 open reading frame 24	0.00578386	1.06194
240002_at	FAM93B /// LOC389634 /// OR7E140P	family with sequence similarity 93, member B /// hypothetical LOC389634 /// olfa	0.00416663	1.06167
225443_at	DCP1A	DCP1 decapping enzyme homolog A (S. cerevisiae)	0.00764611	1.06161
204321_at	NEO1	neogenin homolog 1 (chicken)	0.00853374	1.06149
1561316_at	---	---	0.00825765	1.06145
225962_at	ZNRF1	zinc and ring finger 1	0.00746712	1.06133
219064_at	ITIH5	inter-alpha (globulin) inhibitor H5	0.00245667	1.06126
1557599_a_at	---	---	0.00328132	1.06108
1566468_at	---	---	0.00376527	1.06048
1560634_a_at	---	---	0.00805482	1.0603
218368_s_at	TNFRSF12A	tumor necrosis factor receptor superfamily, member 12A	0.00710936	1.06028
201813_s_at	TBC1D5	TBC1 domain family, member 5	0.00388682	1.06016
201418_s_at	SOX4	SRY (sex determining region Y)-box 4	0.00905766	1.06009
212799_at	STX6	syntaxin 6	0.0087321	1.06008
224100_s_at	DPYSL5	dihydropyrimidinase-like 5	0.00356673	1.0599
205350_at	CRABP1	cellular retinoic acid binding protein 1	0.00935591	1.05988
217198_x_at	IGH@ /// IGHD /// IGHG1 /// LOC100126583 /// LOC100134331 /// LOC652128	immunoglobulin heavy locus /// immunoglobulin heavy constant delta /// immunoglo	0.00879766	1.05982
1553864_at	DKFZp761H2121	hypothetical protein DKFZp761H2121	0.00914825	1.05969
79005_at	SLC35E1	solute carrier family 35, member E1	0.00475334	1.05934
202022_at	ALDOC	aldolase C, fructose-bisphosphate	0.00681881	1.05933
222823_at	IPPK	inositol 1,3,4,5,6-pentakisphosphate 2-kinase	0.000801784	1.05908
1555246_a_at	SCN1A	sodium channel, voltage-gated, type I, alpha subunit	0.00496432	1.05902
1558720_at	---	---	0.000656506	1.05892
202126_at	PRPF4B	PRP4 pre-mRNA processing factor 4 homolog B (yeast)	0.00738987	1.05882
209802_at	PHLDA2	pleckstrin homology-like domain, family A, member 2	0.000857063	1.05854
205541_s_at	GSPT2	G1 to S phase transition 2	9.68132e-05	1.0585
212682_s_at	LMF2	lipase maturation factor 2	0.0047908	1.0583
240997_at	---	---	0.00347852	1.05817
212213_x_at	OPA1	optic atrophy 1 (autosomal dominant)	0.00530628	1.05808
232317_at	PLXNA4	plexin A4	0.00881559	1.05783
1555011_at	ZFYVE16	zinc finger, FYVE domain containing 16	0.00718664	1.05752
209960_at	HGF	hepatocyte growth factor (hepapoietin A; scatter factor)	0.00097442	1.05745
218459_at	TOR3A	torsin family 3, member A	0.009951	1.05743
222646_s_at	ERO1L	ERO1-like (S. cerevisiae)	0.0077472	1.05735
220823_at	hCG_1732469	Hypothetical protein FLJ20019 variant, clone: adSE00947	0.0045182	1.05702
203364_s_at	KIAA0652	KIAA0652	0.000762349	1.05694
210600_s_at	GRK4	G protein-coupled receptor kinase 4	0.000546238	1.05673
202414_at	ERCC5	excision repair cross-complementing rodent repair deficiency, complementation gr	0.00434829	1.05664
201888_s_at	IL13RA1	interleukin 13 receptor, alpha 1	0.00177715	1.05627
226842_at	LOC90110	hypothetical protein LOC90110	0.00562367	1.05626
215408_at	---	---	0.00417697	1.0561
233006_at	2008-09-02	Protein H5 (H5)	0.000344248	1.05606
211239_s_at	ADAM7	ADAM metallopeptidase domain 7	0.00634535	1.05569
244448_at	TMEM17	CDNA FLJ34583 fis, clone KIDNE2008666	0.0074399	1.05547
211188_at	CD84	CD84 molecule	0.00858599	1.05541
1563654_at	C8orf66	chromosome 8 open reading frame 66	0.00101651	1.05485
201189_s_at	ITPR3	inositol 1,4,5-triphosphate receptor, type 3	0.00238666	1.05462
1568647_at	---	---	0.00841704	1.05459
207867_at	PAX4	paired box 4	0.00353073	1.05457
231174_s_at	---	---	0.00783825	1.05447
202188_at	NUP93	nucleoporin 93kDa	0.00139641	1.05435
233592_at	ANKRD18A /// ANKRD18B /// ANKRD19 /// LOC645626 /// LOC728897 /// RP11-195B21.3	ankyrin repeat domain 18A /// ankyrin repeat domain 18B /// ankyrin repeat domai	0.000109402	1.05429
207299_s_at	GRM1	glutamate receptor, metabotropic 1	0.00767545	1.05388
211987_at	TOP2B	topoisomerase (DNA) II beta 180kDa	0.00864618	1.05374
1559266_s_at	C10orf140	chromosome 10 open reading frame 140	0.0011946	1.05357
242770_at	LOC642236	similar to FRG1 protein (FSHD region gene 1 protein)	0.000275146	1.05342
201231_s_at	ENO1	enolase 1, (alpha)	3.09563e-05	1.05311
215657_at	SLC26A3	CDNA FLJ60162 complete cds, highly similar to Chloride anion exchanger	0.00495916	1.053
1568717_a_at	FKBP15	FK506 binding protein 15, 133kDa	0.00323618	1.05283
218310_at	RABGEF1	RAB guanine nucleotide exchange factor (GEF) 1	0.00155392	1.0528
213184_at	SENP5	SUMO1/sentrin specific peptidase 5	0.0059888	1.05266
1562068_at	---	---	0.00106388	1.05243
214506_at	GPR182	G protein-coupled receptor 182	0.00126519	1.05237
226215_s_at	FBXL10	F-box and leucine-rich repeat protein 10	0.00895196	1.05207
241746_at	CUL7	cullin 7	0.00103844	1.05183
232971_at	RBM15	RNA binding motif protein 15	0.00485504	1.0514
1570242_x_at	SPATA21	spermatogenesis associated 21	6.64706e-05	1.05128
1556827_at	LOC339929	hypothetical protein LOC339929	0.00457334	1.05061
1561277_at	LOC339298	hypothetical protein LOC339298	0.000469484	1.05046
218745_x_at	TMEM161A	transmembrane protein 161A	0.00414645	1.05044
221522_at	ANKRD27	ankyrin repeat domain 27 (VPS9 domain)	0.00120544	1.04983
229935_s_at	MLL	Homo sapiens, clone IMAGE:6062880, mRNA	0.00476605	1.04947
1569254_s_at	INTS4	integrator complex subunit 4	0.00482255	1.04924
1562317_at	FAM186A	family with sequence similarity 186, member A	0.00392273	1.04915
214879_x_at	USF2	upstream transcription factor 2, c-fos interacting	0.00289275	1.04906
240149_at	---	---	0.00139011	1.04903
224606_at	KLF6	DNA-binding protein CPBP (CPBP)	0.00798268	1.04887
221375_at	OR1G1	olfactory receptor, family 1, subfamily G, member 1	0.00213207	1.0488
39729_at	PRDX2	peroxiredoxin 2	0.00774049	1.04872
214262_at	TRIP6	thyroid hormone receptor interactor 6	0.00161596	1.04852
231493_at	---	---	0.0027703	1.04829
204268_at	S100A2	S100 calcium binding protein A2	0.00581437	1.04826
213513_x_at	ARPC2	actin related protein 2/3 complex, subunit 2, 34kDa	0.00983503	1.04773
202027_at	TMEM184B	transmembrane protein 184B	3.03943e-07	1.04765
203375_s_at	TPP2	tripeptidyl peptidase II	0.00645812	1.0475
213052_at	PRKAR2A	Testis mRNA for the RII-alpha subunit of cAMP dependent protein kinase	0.00434534	1.04742
206165_s_at	CLCA2	chloride channel regulator 2	0.00396052	1.04719
201497_x_at	MYH11	myosin, heavy chain 11, smooth muscle	0.00680649	1.04707
216276_s_at	ADAM3A	ADAM metallopeptidase domain 3A (cyritestin 1)	0.00702958	1.04698
218592_s_at	CECR5	cat eye syndrome chromosome region, candidate 5	0.00872537	1.04614
1562596_at	---	---	0.00917621	1.04586
1554793_at	UBE3C	ubiquitin protein ligase E3C	0.000185394	1.04526
232248_at	PCSK7	Proprotein convertase subtilisin/kexin type 7, mRNA (cDNA clone MGC:12699 IMAGE:	0.00300822	1.0452
243506_at	---	---	0.000942499	1.04515
203147_s_at	TRIM14	tripartite motif-containing 14	0.0062058	1.04513
221875_x_at	HLA-F	major histocompatibility complex, class I, F	0.00749099	1.04503
224057_s_at	LOC728944 /// THAP4	similar to THAP domain-containing protein 4 /// THAP domain containing 4	0.00427596	1.04479
240512_x_at	KCTD4	potassium channel tetramerisation domain containing 4	0.00873737	1.04466
210647_x_at	PLA2G6	phospholipase A2, group VI (cytosolic, calcium-independent)	0.00233216	1.04457
208193_at	IL9	interleukin 9	0.00345259	1.04424
1566526_at	LOC283688	hypothetical protein LOC283688	0.00297008	1.04406
211960_s_at	RAB7A	RAB7A, member RAS oncogene family	0.000700005	1.04362
205990_s_at	WNT5A	wingless-type MMTV integration site family, member 5A	0.00831377	1.04336
1552935_at	ZCCHC5	zinc finger, CCHC domain containing 5	0.00431022	1.04324
226342_at	SPTBN1	spectrin, beta, non-erythrocytic 1	0.00250613	1.04322
200816_s_at	PAFAH1B1	platelet-activating factor acetylhydrolase, isoform Ib, alpha subunit 45kDa	0.00927735	1.04316
200851_s_at	KIAA0174	KIAA0174	0.00100599	1.04307
211072_x_at	TUBA1B	tubulin, alpha 1b	0.00763519	1.04288
202820_at	AHR	aryl hydrocarbon receptor	0.00897664	1.04237
215771_x_at	RET	ret proto-oncogene	0.00856326	1.04219
1560999_a_at	---	---	0.00337544	1.04212
242615_at	CCDC37	coiled-coil domain containing 37	0.00974182	1.04206
231871_at	GPR180	G protein-coupled receptor 180	0.00450479	1.04174
1556555_at	LOC100129461	CDNA clone IMAGE:4825327	7.49369e-05	1.04166
232772_at	LOC221272	hypothetical protein LOC221272	0.00559842	1.04085
207489_at	FLJ12331	ribosomal protein S2 pseudogene	0.00542656	1.04082
1553673_at	STK35	serine/threonine kinase 35	0.00440665	1.04063
207868_at	CHRNA2	cholinergic receptor, nicotinic, alpha 2 (neuronal)	0.00254544	1.04061
206901_at	C19orf57	chromosome 19 open reading frame 57	0.00249173	1.04039
208792_s_at	CLU	clusterin	0.00909409	1.04015
1562512_at	SMPDL3A	Sphingomyelin phosphodiesterase, acid-like 3A (SMPDL3A), mRNA	5.48969e-05	1.04011
204421_s_at	FGF2	fibroblast growth factor 2 (basic)	0.00620067	1.03989
209118_s_at	TUBA1A	tubulin, alpha 1a	0.00630836	1.03982
201090_x_at	TUBA1B	tubulin, alpha 1b	0.00941672	1.03979
236712_at	---	---	0.00478768	1.03977
213148_at	C2orf72	chromosome 2 open reading frame 72	0.00924294	1.03974
225158_at	GFM1	G elongation factor, mitochondrial 1	0.00378716	1.03961
1565974_at	---	---	0.00136991	1.03952
212513_s_at	USP33	ubiquitin specific peptidase 33	0.00402123	1.0389
221245_s_at	FZD5	frizzled homolog 5 (Drosophila)	0.00406771	1.03889
225989_at	HERC4	hect domain and RLD 4	0.00405552	1.03885
1567664_at	---	---	0.00461948	1.03885
1569002_x_at	BMP1	bone morphogenetic protein 1	0.000535435	1.03806
223719_s_at	RTBDN	retbindin	0.00598625	1.03771
222191_s_at	B4GALT7	xylosylprotein beta 1,4-galactosyltransferase, polypeptide 7 (galactosyltransfer	0.00101525	1.03769
239784_at	---	---	0.000145362	1.03749
216302_at	HNRNPC /// HNRNPCL1 /// LOC440563 /// LOC649330	heterogeneous nuclear ribonucleoprotein C (C1/C2) /// heterogeneous nuclear ribo	0.00108837	1.03733
231139_at	---	---	0.0095488	1.03732
233098_s_at	EPB41L4B	erythrocyte membrane protein band 4.1 like 4B	0.0079504	1.0371
206296_x_at	MAP4K1	mitogen-activated protein kinase kinase kinase kinase 1	0.000658026	1.03692
244666_at	---	---	0.00813037	1.03644
224428_s_at	CDCA7	cell division cycle associated 7	0.00793191	1.03625
218464_s_at	C17orf63	chromosome 17 open reading frame 63	0.00115814	1.03582
202466_at	POLS	polymerase (DNA directed) sigma	0.0051446	1.03551
206463_s_at	DHRS2	dehydrogenase/reductase (SDR family) member 2	0.00572814	1.03545
217581_at	---	---	0.0068374	1.03519
1561670_at	---	---	0.00962686	1.03505
226649_at	PANK1	pantothenate kinase 1	0.00504357	1.03493
243563_at	---	---	0.00309573	1.03409
1568765_at	SERPINE1	serpin peptidase inhibitor, clade E (nexin, plasminogen activator inhibitor type	0.00295429	1.03328
233059_at	---	---	0.00640858	1.03292
207030_s_at	CSRP2	cysteine and glycine-rich protein 2	0.00975357	1.03276
229934_at	---	---	0.00454107	1.03206
233223_at	---	---	0.00614144	1.03171
218468_s_at	GREM1	gremlin 1, cysteine knot superfamily, homolog (Xenopus laevis)	0.000873755	1.03121
239631_at	---	---	0.00353817	1.03079
226990_at	CAPRIN1	cell cycle associated protein 1	0.00952782	1.03077
221507_at	TNPO2	transportin 2	0.00151916	1.03014
242240_at	---	---	0.00821442	1.02989
219287_at	KCNMB4	potassium large conductance calcium-activated channel, subfamily M, beta member	0.00260148	1.02969
48580_at	CXXC1	CXXC finger 1 (PHD domain)	0.00062964	1.02938
1556095_at	UNC13C	unc-13 homolog C (C. elegans)	0.000767892	1.02926
219816_s_at	RBM23	RNA binding motif protein 23	0.00435889	1.02855
243789_at	---	---	0.0041075	1.02849
228108_at	---	---	0.00498667	1.02846
217490_at	---	---	0.00584511	1.02839
217345_at	---	---	0.0027383	1.02745
231685_at	---	---	0.00606276	1.02734
243473_at	---	---	0.000862756	1.02713
244384_at	---	---	0.0037087	1.02707
215368_at	NEB	nebulin	0.000837469	1.02594
242057_at	---	---	0.00449948	1.02585
1561084_at	---	---	0.00544558	1.02556
1566777_at	---	---	0.00662614	1.02518
1552834_at	B3GNT6	UDP-GlcNAc:betaGal beta-1,3-N-acetylglucosaminyltransferase 6 (core 3 synthase)	0.00159268	1.02467
1566823_a_at	---	---	0.00962947	1.02429
1560750_at	LOC151121	hypothetical protein LOC151121	0.00897865	1.02352
240300_at	TK2	Thymidine kinase 2, mitochondrial, mRNA (cDNA clone IMAGE:4812465)	0.000392528	1.02329
1564851_at	---	---	0.00175753	1.02301
235347_at	LRCH3	leucine-rich repeats and calponin homology (CH) domain containing 3	0.00798632	1.02224
242573_at	---	---	0.00123778	1.02196
231497_at	LOC100131117	similar to hCG2045385	0.000312913	1.02109
239240_at	---	---	0.00906377	1.02103
1560753_at	---	---	0.00461952	1.02102
240873_x_at	DAB2	disabled homolog 2, mitogen-responsive phosphoprotein (Drosophila)	0.000634761	1.02096
205668_at	LY75	lymphocyte antigen 75	0.000962832	1.02086
1561197_at	LOC442028	hypothetical LOC442028	0.00129252	1.02054
216394_x_at	---	---	0.00404887	1.02015
210895_s_at	CD86	CD86 molecule	0.00052387	1.01881
1565862_a_at	---	---	0.00382431	1.01827
1554210_at	ZCCHC13	zinc finger, CCHC domain containing 13	0.00689764	1.01789
1563969_at	FLJ33360	FLJ33360 protein	0.00507153	1.01509
233207_at	---	---	0.00161206	1.01443
216637_at	---	---	0.00430318	1.01373
1555928_at	---	---	0.000231348	1.01329
214372_x_at	ERN2	endoplasmic reticulum to nucleus signaling 2	0.0048752	1.01044
230832_at	RTF1	Rtf1, Paf1/RNA polymerase II complex component, homolog (S. cerevisiae)	0.00328586	1.00726
212589_at	RRAS2	related RAS viral (r-ras) oncogene homolog 2	0.00683262	1.00234
