# Supplementary material for: BORIS/CTCFL is an RNA-binding protein that associates with polysomes
Source: BMC Cell Biol. 2013 Nov 26;14:52. doi: 10.1186/1471-2121-14-52 (PMC4219345; doi:10.1186/1471-2121-14-52)
Supplement: Additional file 5: Table S3 — BORIS-associated transcripts up- or down-regulated during neural differentiation. [file 1471-2121-14-52-S5.xlsx]

## Sheet: Sheet1
Transcript bound to BORIS in hNP1 and up-regulated during differentiation	Transcript bound to BORIS in hNP1 and down-regulated during differentiation	Transcript bound to BORIS in 6dN and up-regulated during differentiation	Transcript bound to BORIS in 6dN and down-regulated during differentiation
AAK1	ACOT11	AAK1	ABHD12
AK3L1	AP1S3	BAIAP2	ADAMTS1
C1orf187	CRTAP	BICD1	ADAMTS12
CBLB	CTNNA1	C2orf68	APLP2
CDH8	CUGBP1	CNTNAP4	ASTN2
CES2	EFTUD2	ERCC5	ATP11A
CLCN4	FKBP15	FLJ25076	AURKA
DIP2C	FLJ20674	HSPBP1	BCAR3
DKFZP434B0335	FLNB	KIAA0652	BCAT1
DNAJC27	GIT2	KIAA1211	BMP7
DYNC1H1	HNRNPD	KLC1	C14orf145
EIF4A2	HSPG2	LOC90110	C15orf42
EPB41	LUZP1	LRP6	C18orf24
ESR2	NMT1	MBD1	C21orf58
EYA1	ODZ3	MBD5	C9orf100
EZH1	PDXK	NAPA	C9orf140
FOXP4	PHLDB2	NKAIN4	CADM1
GLDC	PLEKHG3	NR2F2	CALR
IGDCC3	POLR3H	NSUN6	CCNF
JAG1	PRKCA	ODZ2	CDC20
JMJD1A	PSME4	POU2F2	CDC25B
KIAA1539	PVRL2	SOX11	CDC25C
LANCL2	SAMD1	SOX4	CDC7
LOC100133197	SPTBN1	SYT11	CDCA5
LOC283174	TBL1X	UNC13A	CDCA7
LOC642852	TRIM32	UNC13C	CDK5RAP2
LPHN3	VANGL1	WNT5A	CDKN1A
MAP4	ZNF709	ZNF419	CECR5
MNT		ZNF784	CENPF
MXD1			CENPO
NGFR			CEP72
P2RY11			CHEK2
PCLO			CISH
PIK3R3			CNP
PJA1			COL1A1
PNMA1			CP
POU3F1			CSRP2
PPAP2B			CTNNA1
PREPL			CX3CL1
ProSAPiP1			CYB5RL
RAPGEF2			DAB2
RNF40			DHCR7
SART3			DHRS2
SHANK2			DIAPH1
SLC6A8			E2F7
SNX29			E2F8
SOX4			EFTUD2
TLE1			EIF4EBP1
TNKS			EMILIN3
TSPAN18			EMP1
TXNIP			EMP2
VAMP2			ENO1
VPS33B			EPB41L2
ZBTB20			ERAP1
ZNF20			ETS1
ZNF44			EZR
ZNF451			F11R
ZNF606			FAM129A
ZNF697			FAM62A
ZNF709			FAM62B
ZNF823			FAM84B
ZNF862			FANCD2
			FANCI
			FBLN1
			FGFBP3
			FKBP15
			FLOT2
			FOXM1
			GALNT10
			GAS2L1
			GEMIN4
			GINS2
			GLT8D3
			GNB4
			GPAA1
			GPC1
			GPX8
			GTSE1
			GYG2
			H1FX
			HDLBP
			HGF
			HSPG2
			HTT
			HUNK
			IDE
			IGF2BP1
			IL13RA1
			IL4R
			ILVBL
			IRS1
			KIF16B
			KIF18B
			KIF4A
			KISS1R
			LEPREL1
			LIG3
			LOC339929
			LOC440731
			LOC729580
			LPAR1
			M6PRBP1
			MCM10
			MCM6
			METTL7A
			MICALL1
			MKI67
			MTHFD1L
			MYO1C
			NAB2
			NDC80
			NET1
			NOTCH2
			NPLOC4
			NSUN4
			NUCKS1
			NUP155
			NUP93
			ORC1L
			PA2G4
			PCNA
			PGPEP1
			PHF17
			PHLDA2
			PKP4
			PLAGL1
			PLEKHG4B
			PLS3
			PLXND1
			POLA2
			POLQ
			POLR3H
			PRICKLE1
			PSME4
			PTER
			PTPLAD1
			RACGAP1
			RAD51
			RBMS3
			RBPMS
			REEP4
			RPA1
			RPN2
			RRM1
			RRM2
			SAC3D1
			SCAMP2
			SCARB1
			SDC1
			SEC61A1
			SERGEF
			SLC16A1
			SLC29A2
			SLC35E1
			SLIT2
			SMC2
			SMTN
			SNRPA
			SNX8
			SPAG5
			SPTBN1
			STON2
			SWAP70
			TAF5
			TBC1D1
			TBL1X
			TGFB1
			TIMELESS
			TJP2
			TM7SF3
			TNFAIP8L1
			TOP2A
			TOR3A
			TRIP10
			TRIP6
			TTK
			TTL
			TTLL5
			TULP3
			UGCGL1
			VANGL1
			VAPB
			WEE1
			WSCD1
			ZAK
			ZC3HAV1
			ZNF395
